# Supplementary material for: Asynchronous glutamate release is enhanced in low release efficacy synapses and dispersed across the active zone
Source: Nat Commun. 2022 Jun 17;13:3497. doi: 10.1038/s41467-022-31070-4 (PMC9206079; doi:10.1038/s41467-022-31070-4)
Supplement: Supplementary file 7 — Source Data [file 41467_2022_31070_MOESM7_ESM.xlsx]

## Sheet: Fig. 1e
Fig. 1e		Bouton 1			Bouton 2
	Time (s)	Fluorescence trace	Deconvolved trace		Fluorescence trace	Deconvolved trace
	0	0.00621251	0.0289386		-0.0326075	0.169092
	0.004	0.013601	0.00168679		-0.0338938	0.200635
	0.008	0.014097	-0.0263649		-0.0260359	0.174555
	0.012	0.00456228	-0.00709507		-0.016119	0.0684915
	0.016	-0.00298143	0.0588345		-0.0182633	-0.0496135
	0.02	0.00249783	0.117337		-0.0347327	-0.0834877
	0.024	0.0169516	0.126124		-0.0532288	-0.0113305
	0.028	0.0272887	0.0913055		-0.0605204	0.096508
	0.032	0.0309667	0.0380851		-0.0558576	0.150074
	0.036	0.0329103	-0.0126341		-0.0473523	0.113893
	0.04	0.0283734	-0.0360578		-0.0431117	0.0274559
	0.044	0.0176068	-0.0220586		-0.049451	-0.0301909
	0.048	0.0134143	-0.000773004		-0.0629138	-0.0116948
	0.052	0.0176677	-0.00468153		-0.0712018	0.0582236
	0.056	0.0179031	-0.0174564		-0.0701584	0.123836
	0.06	0.0101021	-0.00118867		-0.0653128	0.162033
	0.064	0.00468323	0.0394988		-0.0613889	0.185714
	0.068	0.0096311	0.058984		-0.0576873	0.200411
	0.072	0.019068	0.0349757		-0.0506804	0.188541
	0.076	0.021325	0.00136517		-0.0428559	0.142698
	0.08	0.0143385	0.00275666		-0.0410844	0.087642
	0.084	0.00851589	0.0310102		-0.0442362	0.0577091
	0.088	0.0126983	0.0299147		-0.0487915	0.0685935
	0.092	0.0218661	-0.0305491		-0.0534292	0.102309
	0.096	0.0211525	-0.101644		-0.0521109	0.113794
	0.1	0.00392309	-0.103533		-0.0457545	0.0855237
	0.104	-0.0150593	-0.0259717		-0.0466339	0.0683956
	0.108	-0.0157031	0.0539221		-0.0554883	0.124994
	0.112	-0.00147086	0.0683297		-0.0585864	0.247791
	0.116	0.00780537	0.0344353		-0.0501232	0.358926
	0.12	0.00554078	0.0132468		-0.0319571	0.370724
	0.124	0.000678728	0.028232		-0.00969571	0.258583
	0.128	0.00201471	0.0510624		0.000343781	0.0986709
	0.132	0.0087491	0.0515825		-0.00978898	-0.000570456
	0.136	0.013914	0.0390254		-0.0245893	-0.00979896
	0.14	0.0127934	0.0445283		-0.0312853	0.0212917
	0.144	0.00989632	0.0647995		-0.0349295	0.0469326
	0.148	0.0163652	0.0483102		-0.0386526	0.0556682
	0.152	0.0280523	-0.0374777		-0.0398735	0.057846
	0.156	0.026555	-0.149445		-0.0430886	0.0800103
	0.16	0.00722704	-0.212105		-0.0492727	0.128803
	0.164	-0.0166811	-0.196442		-0.0474995	0.15798
	0.168	-0.0325968	-0.127139		-0.037706	0.126048
	0.172	-0.0401995	-0.0350704		-0.0343911	0.0702502
	0.176	-0.0425163	0.0586072		-0.0419839	0.0661456
	0.18	-0.0353831	0.124346		-0.0505106	0.121451
	0.184	-0.0189079	0.135834		-0.0486881	0.14952
	0.188	-0.00408721	0.101836		-0.0370015	0.0633135
	0.192	0.00193717	0.0551783		-0.0314144	-0.112051
	0.196	0.00374883	0.0144471		-0.0456393	-0.240599
	0.2	0.00496739	-0.0182709		-0.0756417	-0.205572
	0.204	0.00231849	-0.0344322		-0.100812	-0.0349998
	0.208	-0.00374123	-0.021074		-0.102039	0.127726
	0.212	-0.00785082	0.0192093		-0.0868696	0.181103
	0.216	-0.00706218	0.0610715		-0.0761352	0.14757
	0.22	-0.000880203	0.0652728		-0.074677	0.0949897
	0.224	0.00990082	0.00918608		-0.0742449	0.0494117
	0.228	0.0147687	-0.0728217		-0.0737522	0.0119231
	0.232	0.00291725	-0.105469		-0.078555	-0.00530551
	0.236	-0.0160658	-0.058506		-0.0846484	0.00575633
	0.24	-0.0221015	0.00962799		-0.0871677	0.0412988
	0.244	-0.0119985	0.0259338		-0.0890126	0.102388
	0.248	-0.00317655	-0.00351386		-0.0891487	0.18126
	0.252	-0.00800961	-0.0134085		-0.0823807	0.23425
	0.256	-0.0167237	0.0214092		-0.0686853	0.204357
	0.26	-0.0138286	0.0554409		-0.0549022	0.0887744
	0.264	-0.00216772	0.0465426		-0.0535004	-0.0298393
	0.268	0.00306122	0.011663		-0.0682302	-0.0554041
	0.272	-0.000505438	-0.0101114		-0.0827369	0.0194844
	0.276	-0.00341142	-0.00923462		-0.0842736	0.125431
	0.28	-0.00451453	-0.00286198		-0.0768937	0.232094
	0.284	-0.00369384	-0.00766128		-0.0697186	0.422774
	0.288	-0.00232545	-0.0234479		-0.0639433	0.834641
	0.292	-0.00566095	-0.0394689		-0.0448357	1.48099
	0.296	-0.00944233	-0.0527165		0.0169071	2.10314
	0.3	-0.0113107	-0.0629462		0.141677	2.2982
	0.304	-0.0171206	-0.0607075		0.287595	1.90758
	0.308	-0.0234602	-0.0427636		0.376655	1.19552
	0.312	-0.025002	-0.0213093		0.39265	0.556841
	0.316	-0.024329	-0.00490052		0.373495	0.172402
	0.32	-0.0236485	0.013077		0.345094	0.00750417
	0.324	-0.0232274	0.0400073		0.31332	-0.015969
	0.328	-0.0206102	0.0651996		0.281217	0.0414748
	0.332	-0.0125162	0.067777		0.257981	0.106518
	0.336	-0.00366733	0.0491127		0.246995	0.120844
	0.34	-0.00157762	0.0380108		0.234949	0.103376
	0.344	-0.00360789	0.0473653		0.214024	0.111564
	0.348	-0.000465841	0.0460452		0.195479	0.142329
	0.352	0.00891169	-0.0013051		0.188096	0.140404
	0.356	0.0118768	-0.0817733		0.182005	0.0948932
	0.36	0.00208432	-0.147626		0.165869	0.0474495
	0.364	-0.0134065	-0.168948		0.147653	0.0118342
	0.368	-0.0279853	-0.153558		0.135887	-0.0254855
	0.372	-0.038064	-0.12614		0.119576	-0.0369928
	0.376	-0.0436413	-0.0974393		0.0955272	0.0159406
	0.38	-0.0492089	-0.0545134		0.0797946	0.0987489
	0.384	-0.0545135	0.0132992		0.0777179	0.131134
	0.388	-0.0518974	0.0892141		0.0782355	0.0855079
	0.392	-0.0399327	0.14551		0.0717165	0.00911875
	0.396	-0.0251766	0.170231		0.057013	-0.0410243
	0.4	-0.0110579	0.159471		0.0408673	-0.0547778
	0.404	0.00357305	0.10338		0.0287079	-0.0510018
	0.408	0.0156911	0.00834839		0.0177513	-0.020171
	0.412	0.0156681	-0.0803283		0.00363948	0.0740561
	0.416	0.0014889	-0.113777		-0.00715206	0.216519
	0.42	-0.0127917	-0.0928215		-0.00122062	0.310177
	0.424	-0.0177958	-0.0565906		0.0183086	0.275494
	0.428	-0.0195345	-0.0330705		0.0299223	0.149165
	0.432	-0.0205849	-0.0259114		0.0244183	0.0351582
	0.436	-0.0201454	-0.0270287		0.0113595	-0.011001
	0.44	-0.0222157	-0.0261182		0.000595676	-0.00714293
	0.444	-0.0243267	-0.0202105		-0.00658192	0.0163413
	0.448	-0.0234226	-0.00983626		-0.013997	0.0510253
	0.452	-0.0243149	0.00809513		-0.0198907	0.0839225
	0.456	-0.0247159	0.0244982		-0.0199107	0.0837789
	0.46	-0.0188515	0.0167864		-0.0180516	0.0409073
	0.464	-0.012724	-0.0149882		-0.0217575	-0.00268578
	0.468	-0.0148193	-0.0373446		-0.0327462	0.0110166
	0.472	-0.021905	-0.0265353		-0.0431734	0.0949983
	0.476	-0.0244472	0.00114475		-0.0447095	0.206826
	0.48	-0.0205835	0.0168293		-0.0368723	0.301366
	0.484	-0.0163512	0.0175973		-0.0239886	0.391862
	0.488	-0.015823	0.0198462		-0.0136445	0.540525
	0.492	-0.0157813	0.0264434		-0.00258605	0.75287
	0.496	-0.0112969	0.0271225		0.0295268	0.914415
	0.5	-0.00730347	0.0292913		0.0815589	0.902338
	0.504	-0.00873634	0.0529447		0.124632	0.716443
	0.508	-0.00800823	0.088658		0.147433	0.444774
	0.512	0.0017774	0.0947976		0.154662	0.179324
	0.516	0.0138744	0.0433423		0.144014	0.00542881
	0.52	0.0190756	-0.0525809		0.118122	-0.0196912
	0.524	0.0145206	-0.148574		0.0945768	0.0798278
	0.528	-0.00096897	-0.189777		0.0859917	0.217058
	0.532	-0.022653	-0.142127		0.0872486	0.311972
	0.536	-0.0393214	-0.0311376		0.0934823	0.310295
	0.54	-0.0388203	0.0593997		0.104133	0.18628
	0.544	-0.0211787	0.0644403		0.106935	-0.0149722
	0.548	-0.00831269	0.0145617		0.0897179	-0.178538
	0.552	-0.0137995	-0.00532414		0.0583566	-0.209823
	0.556	-0.022013	0.03309		0.0287556	-0.109734
	0.56	-0.0179656	0.0776441		0.0121958	0.0470273
	0.564	-0.00582934	0.0696041		0.00854434	0.181031
	0.568	0.00483177	0.00628095		0.0130329	0.246477
	0.572	0.00589602	-0.0574636		0.02194	0.238684
	0.576	-0.00564532	-0.0597087		0.0278366	0.193596
	0.58	-0.0182624	0.00199411		0.0263569	0.158787
	0.584	-0.0167622	0.0607324		0.0226767	0.144956
	0.588	-0.0039095	0.0475601		0.0218026	0.11776
	0.592	0.00696096	-0.0400393		0.0228591	0.0441723
	0.596	0.0047674	-0.134944		0.0192292	-0.0608332
	0.6	-0.0129637	-0.160174		0.0059528	-0.137766
	0.604	-0.0333945	-0.099322		-0.0140136	-0.128502
	0.608	-0.0407803	-0.00522471		-0.0333368	-0.0222524
	0.612	-0.0343427	0.0609614		-0.0435554	0.125944
	0.616	-0.0244314	0.0795381		-0.0393188	0.219141
	0.62	-0.0162138	0.0628304		-0.0250044	0.185183
	0.624	-0.0095198	0.0295289		-0.0137598	0.0429185
	0.628	-0.0074636	-0.00385924		-0.0177184	-0.0983382
	0.632	-0.0092868	-0.0283937		-0.0378872	-0.126213
	0.636	-0.0106739	-0.0391454		-0.0592076	-0.0255608
	0.64	-0.0142534	-0.0234592		-0.0660383	0.116579
	0.644	-0.0201537	0.0226404		-0.058702	0.20097
	0.648	-0.0188438	0.0686915		-0.0467455	0.193305
	0.652	-0.00759044	0.0748396		-0.0386712	0.125196
	0.656	0.00221655	0.0389131		-0.0381831	0.0460143
	0.66	0.00387003	-0.00695649		-0.0430511	-0.0213113
	0.664	0.00125318	-0.0332443		-0.0488786	-0.0801537
	0.668	-0.00414305	-0.0337487		-0.0567307	-0.123899
	0.672	-0.00833265	-0.0282574		-0.0698105	-0.123122
	0.676	-0.00697618	-0.0420669		-0.0838802	-0.0514376
	0.68	-0.00666843	-0.0696606		-0.0916785	0.110983
	0.684	-0.0144467	-0.0775215		-0.0925927	0.397843
	0.688	-0.0242028	-0.0492921		-0.0847547	0.806332
	0.692	-0.0270277	-0.000206161		-0.0520716	1.19397
	0.696	-0.0245983	0.0527742		0.0202979	1.32474
	0.7	-0.0210961	0.0998399		0.106419	1.10375
	0.704	-0.0120166	0.121726		0.158618	0.693422
	0.708	0.00240456	0.103295		0.167466	0.333443
	0.712	0.0113842	0.0566378		0.156976	0.130138
	0.716	0.0126551	0.00103719		0.142843	0.0610395
	0.72	0.0127463	-0.0581643		0.126663	0.0759238
	0.724	0.00914364	-0.107209		0.113045	0.124685
	0.728	-0.00309869	-0.113365		0.106958	0.14867
	0.732	-0.0178294	-0.0637289		0.105829	0.112097
	0.736	-0.0238852	0.00436122		0.101399	0.039803
	0.74	-0.0183812	0.0303092		0.0875456	-0.00749665
	0.744	-0.00823193	-0.0125183		0.0694655	-0.00422522
	0.748	-0.00474147	-0.0844353		0.057559	0.0200649
	0.752	-0.0153841	-0.108699		0.0507303	0.0372701
	0.756	-0.0327755	-0.050296		0.041394	0.053099
	0.76	-0.0391807	0.0351388		0.032725	0.0733216
	0.764	-0.026755	0.0552335		0.0285536	0.0841126
	0.768	-0.00983713	-0.0106873		0.0248271	0.0695359
	0.772	-0.0103468	-0.0883015		0.0207145	0.0233521
	0.776	-0.026102	-0.104915		0.0162427	-0.0339637
	0.78	-0.0370739	-0.0658359		0.00449708	-0.0450397
	0.784	-0.0377428	-0.0166473		-0.0132877	0.0277096
	0.788	-0.0354555	0.0198462		-0.0225103	0.134445
	0.792	-0.0327824	0.0427651		-0.0154996	0.183873
	0.796	-0.0268754	0.0498234		-0.00530445	0.153519
	0.8	-0.0196567	0.0420541		-0.00572192	0.0932397
	0.804	-0.0168226	0.0254976		-0.0108881	0.0312686
	0.808	-0.0143626	-0.00497612		-0.0130176	-0.0447952
	0.812	-0.0105173	-0.0567018		-0.0194984	-0.11634
	0.816	-0.0135236	-0.11484		-0.0361486	-0.123785
	0.82	-0.0236219	-0.150242		-0.0552907	-0.0524655
	0.824	-0.0363934	-0.145041		-0.0633642	0.0241932
	0.828	-0.0483579	-0.104621		-0.0573285	0.036677
	0.832	-0.0540277	-0.0521022		-0.0550145	0.0246564
	0.836	-0.053066	-0.00751877		-0.0667605	0.0700239
	0.84	-0.0499624	0.0275597		-0.072909	0.144035
	0.844	-0.0460123	0.0605085		-0.0602482	0.128167
	0.848	-0.0395078	0.0897865		-0.045793	-0.00970025
	0.852	-0.0303677	0.100062		-0.0504965	-0.151359
	0.856	-0.0188946	0.0747078		-0.0739731	-0.166109
	0.86	-0.00853728	0.0225781		-0.0956534	-0.063451
	0.864	-0.0074233	-0.0118274		-0.0977331	0.0306887
	0.868	-0.0151841	0.0153365		-0.0884052	0.0270113
	0.872	-0.0186203	0.113858		-0.0857668	-0.0517991
	0.876	-0.0106579	0.286219		-0.0921222	-0.131606
	0.88	0.00304425	0.541267		-0.103569	-0.157343
	0.884	0.0311307	0.820332		-0.117117	-0.11222
	0.888	0.0971374	0.969703		-0.126679	-0.0213597
	0.892	0.187977	0.882096		-0.127221	0.0598247
	0.896	0.253789	0.618252		-0.119635	0.0922536
	0.9	0.278474	0.319487		-0.112192	0.0955566
	0.904	0.280739	0.0756431		-0.111199	0.119694
	0.908	0.266174	-0.0728888		-0.110213	0.170351
	0.912	0.23488	-0.10409		-0.100118	0.198852
	0.916	0.204246	-0.0457469		-0.0864355	0.17135
	0.92	0.18997	0.0222522		-0.0787091	0.105863
	0.924	0.18691	0.034585		-0.0765837	0.038868
	0.928	0.183843	-0.00579797		-0.0789166	-0.0107692
	0.932	0.172939	-0.0388011		-0.0830541	-0.0434864
	0.936	0.151593	-0.0163568		-0.0873373	-0.0595008
	0.94	0.135626	0.0317886		-0.0943279	-0.0510561
	0.944	0.13798	0.0360712		-0.100761	-0.0199319
	0.948	0.140179	-0.011216		-0.102769	0.0158075
	0.952	0.127041	-0.0527925		-0.102655	0.0364496
	0.956	0.110237	-0.05212		-0.100877	0.029984
	0.96	0.0989731	-0.0225505		-0.0986649	-0.000910871
	0.964	0.0915621	0.00821735		-0.100021	-0.0327594
	0.968	0.0875196	0.0193124		-0.104989	-0.0347236
	0.972	0.086415	0.00130952		-0.110873	0.00286382
	0.976	0.0836594	-0.033782		-0.113193	0.0490346
	0.98	0.0744261	-0.0589687		-0.108769	0.050035
	0.984	0.0625535	-0.0591821		-0.101039	-0.00908398
	0.988	0.0537925	-0.0409642		-0.101387	-0.0670977
	0.992	0.0470255	-0.0209386		-0.114039	-0.0539559
	0.996	0.0430574	-0.0183825		-0.122765	0.0124301
	1	0.0426517	-0.0400157		-0.117696	0.0517644
	1.004	0.0385206	-0.0567633		-0.110433	0.0252584
	1.008	0.0266878	-0.0202305		-0.108511	-0.034403
	1.012	0.015679	0.0789134		-0.112613	-0.0706949
	1.016	0.0187053	0.183621		-0.121249	-0.0570401
	1.02	0.0377321	0.217435		-0.126635	-0.0213706
	1.024	0.0601916	0.155198		-0.124459	-0.0130996
	1.028	0.0716032	0.0407209		-0.121203	-0.0394529
	1.032	0.0671205	-0.0610918		-0.124486	-0.0565403
	1.036	0.0535082	-0.122579		-0.131572	-0.0291072
	1.04	0.0398036	-0.161803		-0.134899	0.0216903
	1.044	0.0281989	-0.195754		-0.13102	0.0373473
	1.048	0.0118918	-0.200503		-0.123253	-0.0157076
	1.052	-0.010759	-0.140279		-0.120749	-0.103803
	1.056	-0.0270566	-0.03144		-0.129479	-0.154213
	1.06	-0.0257767	0.054229		-0.142986	-0.127934
	1.064	-0.0114864	0.0626205		-0.151142	-0.051584
	1.068	-0.000737838	0.0139619		-0.15096	0.0214561
	1.072	-0.00314533	-0.0301772		-0.145528	0.0772223
	1.076	-0.0102982	-0.0375592		-0.13932	0.196831
	1.08	-0.0131965	-0.0187374		-0.137773	0.546016
	1.084	-0.0143285	0.00567652		-0.132977	1.21098
	1.088	-0.0134588	0.0212102		-0.0883625	1.97234
	1.092	-0.00874018	0.0255491		0.0311156	2.35925
	1.096	-0.00715199	0.0308246		0.192957	2.08372
	1.1	-0.00796542	0.0365449		0.309587	1.35982
	1.104	-0.00275584	0.0158662		0.34069	0.666458
	1.108	0.00435196	-0.0402854		0.321823	0.271555
	1.112	0.000785935	-0.0913971		0.29949	0.0990109
	1.116	-0.0128549	-0.090169		0.284931	-0.0252376
	1.12	-0.0234871	-0.0353323		0.263971	-0.141298
	1.124	-0.0256456	0.0339519		0.228244	-0.172254
	1.128	-0.019628	0.0759821		0.189288	-0.0761016
	1.132	-0.00876821	0.0748497		0.163733	0.0810764
	1.136	-0.00154959	0.0408004		0.155335	0.182895
	1.14	0.000791832	-0.0161068		0.156922	0.159116
	1.144	0.0017729	-0.0947375		0.15598	0.0397334
	1.148	-0.0029567	-0.173632		0.141254	-0.0683252
	1.152	-0.019278	-0.200606		0.113989	-0.0802805
	1.156	-0.0418215	-0.136869		0.0895406	-0.020428
	1.16	-0.0561548	-0.00306744		0.0804025	0.0211672
	1.164	-0.0530307	0.128345		0.0767783	0.0185146
	1.168	-0.0350636	0.180473		0.0632696	0.0333759
	1.172	-0.0102278	0.124672		0.0473541	0.0990797
	1.176	0.00596854	0.0129955		0.0428482	0.15611
	1.18	0.00102037	-0.0552533		0.0485596	0.133021
	1.184	-0.0150727	-0.0286747		0.0511033	0.0412617
	1.188	-0.0213829	0.044946		0.0408959	-0.0462994
	1.192	-0.011169	0.0788898		0.0244991	-0.0839382
	1.196	0.00311531	0.0430597		0.0105923	-0.0809259
	1.2	0.00731112	-0.0166633		-0.00126653	-0.0615419
	1.204	0.000200221	-0.042441		-0.011789	-0.0381598
	1.208	-0.0083544	-0.0269869		-0.0196204	-0.0126251
	1.212	-0.00922873	-0.00579786		-0.0265531	0.0174676
	1.216	-0.00573578	-0.00384744		-0.0321571	0.0455391
	1.22	-0.00628976	-0.0169501		-0.0336315	0.0516502
	1.224	-0.00788016	-0.0363812		-0.0335813	0.0250292
	1.228	-0.00869665	-0.0545289		-0.0360463	-0.0103932
	1.232	-0.0139507	-0.0543351		-0.0430598	0.00454663
	1.236	-0.0211413	-0.027066		-0.0538169	0.124486
	1.24	-0.0233702	0.00664591		-0.0595136	0.329985
	1.244	-0.0187882	0.0163915		-0.0454704	0.510156
	1.248	-0.0132135	-0.000757957		-0.0132897	0.555583
	1.252	-0.0137494	-0.0199512		0.0176227	0.461446
	1.256	-0.017539	-0.0257518		0.0348788	0.317489
	1.26	-0.0188753	-0.0300393		0.0377022	0.212547
	1.264	-0.0178482	-0.0453871		0.0341616	0.158636
	1.268	-0.0194361	-0.0551206		0.0344737	0.107101
	1.272	-0.0266025	-0.0253897		0.0354977	0.0356296
	1.276	-0.0325496	0.0530161		0.0268584	-0.018027
	1.28	-0.0289196	0.143876		0.0114778	-0.0288412
	1.284	-0.013894	0.187239		0.00222715	-0.0347046
	1.288	0.00801932	0.145824		-0.00114327	-0.069783
	1.292	0.0241704	0.0400316		-0.011168	-0.0982636
	1.296	0.0240136	-0.068983		-0.0286287	-0.0688478
	1.3	0.0119492	-0.134572		-0.0416516	-0.00157491
	1.304	-0.00175679	-0.148093		-0.042427	0.0365841
	1.308	-0.0146455	-0.115238		-0.0391139	0.0314156
	1.312	-0.0260869	-0.0442685		-0.0447636	0.0315349
	1.316	-0.0304994	0.0359033		-0.0527333	0.0474589
	1.32	-0.0231717	0.0796243		-0.0508283	0.0173305
	1.324	-0.00965042	0.0689254		-0.0454675	-0.0881158
	1.328	-0.0027903	0.0357018		-0.0527872	-0.185824
	1.332	-0.00477583	0.0185343		-0.0762973	-0.162202
	1.336	-0.00560261	0.0175069		-0.0976163	-0.01691
	1.34	-0.00180858	0.0136944		-0.0989416	0.122666
	1.344	-0.00068034	0.00546998		-0.0833983	0.135343
	1.348	-0.00249218	-0.00188584		-0.0697144	0.0221162
	1.352	-0.00226826	-0.0166367		-0.0720225	-0.120029
	1.356	-0.00132395	-0.0442583		-0.0856995	-0.200403
	1.36	-0.00432651	-0.0658812		-0.102306	-0.183565
	1.364	-0.0130511	-0.0551157		-0.117785	-0.0831303
	1.368	-0.0205378	-0.0136938		-0.124636	0.0453055
	1.372	-0.0198768	0.0268016		-0.118501	0.131546
	1.376	-0.0141331	0.0375782		-0.106642	0.142862
	1.38	-0.00856609	0.0136997		-0.0976342	0.101485
	1.384	-0.00575679	-0.0280057		-0.0938992	0.0524973
	1.388	-0.00839316	-0.0579303		-0.0948934	0.025533
	1.392	-0.0161284	-0.0524024		-0.0963357	0.0224757
	1.396	-0.0230655	-0.0176382		-0.0966593	0.0316323
	1.4	-0.0226369	0.0136184		-0.0966678	0.0435874
	1.404	-0.0167779	0.0201449		-0.0954537	0.0532031
	1.408	-0.0135796	0.0143768		-0.0941755	0.0525204
	1.412	-0.0151355	0.00977113		-0.0924487	0.0258584
	1.416	-0.0143624	-0.0173449		-0.0892181	-0.0275721
	1.42	-0.00782561	-0.0939057		-0.0916017	-0.0667012
	1.424	-0.00966203	-0.18044		-0.103185	-0.0566757
	1.428	-0.0311329	-0.189776		-0.110222	-0.0443343
	1.432	-0.0560233	-0.0906198		-0.104158	-0.101352
	1.436	-0.0625437	0.0525677		-0.103621	-0.188257
	1.44	-0.0494269	0.151658		-0.123323	-0.181884
	1.444	-0.0292099	0.168476		-0.144492	-0.0532146
	1.448	-0.0118103	0.117632		-0.144896	0.0814959
	1.452	-0.000452297	0.0406418		-0.129054	0.104859
	1.456	0.000210746	-0.0141729		-0.116037	0.0198892
	1.46	-0.00741485	-0.0239663		-0.116016	-0.0846215
	1.464	-0.0111579	-0.0132673		-0.12472	-0.129353
	1.468	-0.0084668	-0.0232198		-0.1354	-0.0762738
	1.472	-0.00651455	-0.0625493		-0.142911	0.111944
	1.476	-0.010848	-0.0967302		-0.142692	0.520933
	1.48	-0.0217581	-0.0775359		-0.13195	1.23223
	1.484	-0.0339893	0.00829596		-0.0906827	2.12106
	1.488	-0.035642	0.106176		0.0223296	2.75652
	1.492	-0.0185553	0.132061		0.203175	2.70977
	1.496	0.00336419	0.0646708		0.36822	1.99471
	1.5	0.00810187	-0.0299654		0.446795	1.0558
	1.504	-0.00212783	-0.0786733		0.446593	0.339436
	1.508	-0.0124482	-0.066226		0.408746	-0.00463624
	1.512	-0.0190609	-0.0212938		0.366131	-0.0717348
	1.516	-0.0196035	0.0181834		0.331711	-0.0133924
	1.52	-0.014265	0.0263637		0.304949	0.0688904
	1.524	-0.00932624	0.00220418		0.284951	0.119139
	1.528	-0.00814005	-0.0350323		0.271464	0.105255
	1.532	-0.0121592	-0.0672222		0.259229	0.0361917
	1.536	-0.0180805	-0.0935384		0.23897	-0.0355502
	1.54	-0.0224024	-0.114263		0.211788	-0.0706457
	1.544	-0.0302072	-0.103516		0.187893	-0.084793
	1.548	-0.043585	-0.0342579		0.168477	-0.110765
	1.552	-0.049703	0.0630326		0.147388	-0.146494
	1.556	-0.0368847	0.114884		0.12326	-0.160407
	1.56	-0.0167388	0.0967743		0.098039	-0.131405
	1.564	-0.00958809	0.0624541		0.0764108	-0.0747679
	1.568	-0.0120166	0.0642562		0.0627665	-0.0261268
	1.572	-0.00895163	0.0946032		0.0536161	0.00242682
	1.576	-0.000334143	0.116354		0.043425	0.0342552
	1.58	0.00973183	0.105203		0.0328208	0.0848627
	1.584	0.0195401	0.0593568		0.0278063	0.124075
	1.588	0.0233969	-0.00566324		0.0302306	0.102635
	1.592	0.0202958	-0.0702697		0.0316352	0.00863516
	1.596	0.0130595	-0.11968		0.0251086	-0.116658
	1.6	0.00151254	-0.140485		0.00925465	-0.208047
	1.604	-0.0122118	-0.121987		-0.0140696	-0.221218
	1.608	-0.0237724	-0.0660255		-0.0363169	-0.16689
	1.612	-0.0292083	0.00707938		-0.0491114	-0.0912793
	1.616	-0.0269575	0.0614641		-0.0551662	-0.0134429
	1.62	-0.016912	0.0644436		-0.0619488	0.0816093
	1.624	-0.00595873	0.0181236		-0.0648457	0.171676
	1.628	-0.00483809	-0.0353089		-0.0538639	0.182186
	1.632	-0.0119045	-0.0517553		-0.0384245	0.0830614
	1.636	-0.0192148	-0.020735		-0.0370071	-0.0546722
	1.64	-0.0226936	0.0323198		-0.0504062	-0.133299
	1.644	-0.0175404	0.068326		-0.0663942	-0.113494
	1.648	-0.00762652	0.0672218		-0.0790514	-0.0211635
	1.652	-0.00170129	0.0367082		-0.0842228	0.0758478
	1.656	0.000441925	-0.0103148		-0.0770397	0.109423
	1.66	0.00118159	-0.0610725		-0.067395	0.0761368
	1.664	-0.00457828	-0.0901485		-0.0680268	0.0400619
	1.668	-0.0170975	-0.0808629		-0.0735476	0.0668826
	1.672	-0.0242635	-0.0554207		-0.07527	0.220278
	1.676	-0.0234368	-0.0491075		-0.0741696	0.614162
	1.68	-0.0235171	-0.0644553		-0.0674634	1.31935
	1.684	-0.0284481	-0.0734155		-0.0239458	2.11761
	1.688	-0.0354195	-0.0502188		0.100472	2.5102
	1.692	-0.040458	0.00978537		0.272931	2.19466
	1.696	-0.0398756	0.0872789		0.390575	1.43264
	1.7	-0.0311406	0.143271		0.414478	0.743484
	1.704	-0.0142694	0.140824		0.393938	0.349576
	1.708	0.00233913	0.0783674		0.379333	0.108451
	1.712	0.00825649	-0.00672404		0.367315	-0.118937
	1.716	0.00397119	-0.0743621		0.329315	-0.266529
	1.72	-0.0046177	-0.109305		0.272918	-0.240648
	1.724	-0.014275	-0.113401		0.231948	-0.100171
	1.728	-0.0236988	-0.0898856		0.212087	0.0233495
	1.732	-0.0314868	-0.0446648		0.198965	0.0655349
	1.736	-0.0341225	0.00775352		0.186996	0.040775
	1.74	-0.0304316	0.0552192		0.173305	-0.00105331
	1.744	-0.0248106	0.100343		0.153252	-0.0144841
	1.748	-0.0184273	0.143893		0.132779	-0.00834594
	1.752	-0.00729447	0.158889		0.12101	-0.0422099
	1.756	0.0100783	0.10625		0.111992	-0.13819
	1.76	0.0243768	-0.0114108		0.0923768	-0.224458
	1.764	0.022343	-0.128513		0.0606361	-0.201846
	1.768	0.00303976	-0.168927		0.0305928	-0.0550272
	1.772	-0.0188024	-0.115031		0.0172545	0.122996
	1.776	-0.0294603	-0.0145307		0.0218304	0.212331
	1.78	-0.0266001	0.0703216		0.0341069	0.166606
	1.784	-0.0161503	0.107315		0.038474	0.0406198
	1.788	-0.0051509	0.0979712		0.0282191	-0.0771466
	1.792	0.00345789	0.0585456		0.0119107	-0.144559
	1.796	0.00761098	0.00649158		-0.00402899	-0.167226
	1.8	0.0067748	-0.0442568		-0.0203748	-0.154204
	1.804	0.00176082	-0.0860097		-0.035984	-0.105518
	1.808	-0.00580226	-0.116007		-0.0478793	-0.0313959
	1.812	-0.0146627	-0.127815		-0.0542223	0.0334515
	1.816	-0.0255809	-0.106828		-0.0530386	0.0463952
	1.82	-0.0362266	-0.0442968		-0.0491453	0.00412325
	1.824	-0.0406799	0.0430667		-0.0531014	-0.0396079
	1.828	-0.0346366	0.115474		-0.0637491	-0.0249249
	1.832	-0.0204559	0.135972		-0.0724185	0.0557126
	1.836	-0.00506282	0.0964651		-0.074183	0.147211
	1.84	0.0048848	0.0271684		-0.0654712	0.16774
	1.844	0.00402877	-0.0193561		-0.0514535	0.0811844
	1.848	-0.00452978	-0.00990434		-0.0471078	-0.0524728
	1.852	-0.00955329	0.0380646		-0.0593337	-0.126378
	1.856	-0.00486051	0.0756892		-0.0775425	-0.0913553
	1.86	0.00487983	0.0704322		-0.0880665	0.0058665
	1.864	0.0119669	0.0295561		-0.087617	0.079632
	1.868	0.0133201	-0.0104139		-0.0793192	0.105398
	1.872	0.00764667	-0.0117488		-0.0738391	0.202576
	1.876	0.000245339	0.0288506		-0.0812477	0.584566
	1.88	0.00144729	0.0698693		-0.082734	1.30836
	1.884	0.0112996	0.0664828		-0.0307611	2.05407
	1.888	0.0197659	0.0209939		0.101372	2.31145
	1.892	0.0189573	-0.0197115		0.259441	1.89285
	1.896	0.0101659	-0.017907		0.350527	1.13316
	1.9	0.00397763	0.0128522		0.359575	0.498829
	1.904	0.0071513	0.030784		0.337393	0.167912
	1.908	0.0126179	0.0224176		0.312564	0.0479372
	1.912	0.0120058	0.0117287		0.287981	-0.00624317
	1.916	0.00856481	0.0168468		0.266998	-0.0757826
	1.92	0.00832984	0.0247836		0.244801	-0.146083
	1.924	0.0113759	0.0130662		0.210631	-0.148178
	1.928	0.0139034	-0.0173531		0.174635	-0.0791016
	1.932	0.0108024	-0.0375268		0.156678	-0.0338911
	1.936	0.00245083	-0.0248143		0.149065	-0.0731114
	1.94	-0.00316922	-0.000952798		0.131121	-0.132237
	1.944	0.000740152	-0.0147388		0.102697	-0.105682
	1.948	0.00662066	-0.0745166		0.0763988	0.0246509
	1.952	-0.00069862	-0.125524		0.0638536	0.156469
	1.956	-0.0183879	-0.115755		0.0706863	0.159948
	1.96	-0.0309019	-0.056864		0.081454	0.0296812
	1.964	-0.0318203	0.000187657		0.069448	-0.0924303
	1.968	-0.0264178	0.0249932		0.0399374	-0.0916599
	1.972	-0.0223928	0.0222101		0.0212852	-0.00670436
	1.976	-0.0202037	0.00376291		0.0182477	0.0632164
	1.98	-0.0178501	-0.0231786		0.0162675	0.08007
	1.984	-0.0184907	-0.0419325		0.0123985	0.0527094
	1.988	-0.0243616	-0.0311894		0.010659	-0.000649543
	1.992	-0.0294667	0.00411771		0.00350914	-0.0407741
	1.996	-0.0268986	0.0268956		-0.0119774	-0.0405509
	2	-0.0190023	0.00583085		-0.0214536	-0.0349612
	2.004	-0.0143812	-0.0484872		-0.0227098	-0.0660238
	2.008	-0.0186877	-0.0900302		-0.0303834	-0.105444
	2.012	-0.0297125	-0.076272		-0.0467127	-0.0997396
	2.016	-0.0398193	-0.00492061		-0.059523	-0.0564811
	2.02	-0.0402603	0.0809203		-0.0634233	-0.0302887
	2.024	-0.0278902	0.129526		-0.0645166	-0.0474741
	2.028	-0.0123988	0.122192		-0.0692476	-0.0797356
	2.032	-0.00226877	0.0682909		-0.0787647	-0.0826012
	2.036	0.00474568	-0.01935		-0.0890646	-0.0447243
	2.04	0.00530666	-0.117162		-0.0938082	0.000745305
	2.044	-0.00707207	-0.185467		-0.092668	0.0120894
	2.048	-0.0259716	-0.194375		-0.0904148	-0.0133004
	2.052	-0.0420702	-0.134566		-0.0924926	-0.0296293
	2.056	-0.0548295	-0.0108164		-0.101305	-0.000307144
	2.06	-0.0582121	0.138209		-0.105806	0.0362696
	2.064	-0.041503	0.233869		-0.0976467	0.0168429
	2.068	-0.0113533	0.216547		-0.0921096	-0.0130438
	2.072	0.0126691	0.105801		-0.102907	0.114418
	2.076	0.0190995	-0.0176261		-0.117387	0.524039
	2.08	0.00909478	-0.085501		-0.106962	1.12638
	2.084	-0.00403541	-0.0892266		-0.0470194	1.62629
	2.088	-0.0107198	-0.0537256		0.0576802	1.74252
	2.092	-0.0155898	0.00794538		0.163296	1.44655
	2.096	-0.0183766	0.0841484		0.227691	0.961121
	2.1	-0.0109336	0.136231		0.247034	0.52872
	2.104	0.00595994	0.126175		0.242362	0.226164
	2.108	0.0196301	0.0659472		0.231616	0.000532724
	2.112	0.0210345	0.00828063		0.213442	-0.177696
	2.116	0.0147746	-0.0107718		0.180283	-0.25617
	2.12	0.0101846	-0.000755917		0.13891	-0.192114
	2.124	0.0101928	0.00861412		0.107731	-0.0452073
	2.128	0.0116217	0.00400378		0.0966408	0.0616824
	2.132	0.0112269	-0.00359734		0.095306	0.0526725
	2.136	0.00772025	-0.000996529		0.0903342	-0.0594929
	2.14	0.00515999	0.00257031		0.0768236	-0.207635
	2.144	0.00731489	-0.0144901		0.0530922	-0.303812
	2.148	0.00877189	-0.0483872		0.0201399	-0.272327
	2.152	0.00224133	-0.0643747		-0.0119369	-0.110676
	2.156	-0.00839667	-0.0403225		-0.0266356	0.0830351
	2.16	-0.0131823	0.00288917		-0.0205147	0.186151
	2.164	-0.0103116	0.0259557		-0.00752199	0.164308
	2.168	-0.00395869	0.0170934		-0.00327256	0.0888103
	2.172	-0.0024821	0.0024787		-0.0108198	0.0402462
	2.176	-0.00727684	0.00432793		-0.0185901	0.0227549
	2.18	-0.0075109	0.0070893		-0.0205421	-0.00868831
	2.184	-0.00278678	-0.0123956		-0.0242998	-0.0715103
	2.188	-0.00282138	-0.0446256		-0.0336713	-0.136542
	2.192	-0.0085472	-0.0592675		-0.0476853	-0.158447
	2.196	-0.0158085	-0.0384377		-0.0648773	-0.113651
	2.2	-0.0211249	0.00796338		-0.0778051	-0.030585
	2.204	-0.0195543	0.0482301		-0.0795542	0.0274375
	2.208	-0.0116835	0.0546168		-0.0755218	0.026279
	2.212	-0.00455583	0.0269044		-0.0754129	-0.00958576
	2.216	-0.00276897	-0.014043		-0.0803315	-0.0337473
	2.22	-0.00504283	-0.0478191		-0.0868059	-0.0183074
	2.224	-0.00971309	-0.0609356		-0.0921199	0.0381842
	2.228	-0.0162797	-0.0445572		-0.0937526	0.112581
	2.232	-0.0218743	-0.00189226		-0.0888758	0.162925
	2.236	-0.0219677	0.0469653		-0.0785212	0.155428
	2.24	-0.0156426	0.0816169		-0.0698583	0.0918695
	2.244	-0.00756276	0.100299		-0.0680562	-0.00220832
	2.248	-0.00157133	0.107078		-0.0713935	-0.105217
	2.252	0.00610191	0.0873162		-0.0789962	-0.190516
	2.256	0.0171556	0.0249992		-0.0937457	-0.206797
	2.26	0.0202348	-0.0604337		-0.113987	-0.116361
	2.264	0.0108388	-0.124922		-0.126667	0.0458608
	2.268	-0.00281491	-0.137378		-0.120417	0.213241
	2.272	-0.0173152	-0.0937118		-0.105894	0.392839
	2.276	-0.0274841	-0.0188669		-0.0954826	0.631578
	2.28	-0.0259077	0.0450132		-0.0720141	0.859842
	2.284	-0.0170659	0.0750323		-0.0173293	0.907936
	2.288	-0.0103694	0.0803294		0.0421669	0.723479
	2.292	-0.00561076	0.0707182		0.0712984	0.443686
	2.296	0.00158831	0.0441741		0.0746693	0.226037
	2.3	0.00671427	0.0155665		0.0684338	0.11306
	2.304	0.00282259	0.0159014		0.0605476	0.0612218
	2.308	-0.00193777	0.0445343		0.0538722	0.0214856
	2.312	0.00337809	0.062381		0.0452871	-0.0219357
	2.316	0.0121863	0.0460324		0.0338938	-0.0593221
	2.32	0.0143607	0.00991584		0.0206328	-0.0752382
	2.324	0.0124824	-0.0258508		0.00679865	-0.0561744
	2.328	0.00993419	-0.0496013		-0.00566231	0.00551961
	2.332	0.00364305	-0.0454154		-0.015292	0.0910899
	2.336	-0.00457922	-0.00187228		-0.0167203	0.135724
	2.34	-0.00741374	0.0667516		-0.00832819	0.0702332
	2.344	-0.0018395	0.123703		-0.00280824	-0.088199
	2.348	0.0101974	0.132057		-0.0158811	-0.220499
	2.352	0.0238371	0.0783979		-0.0444069	-0.217938
	2.356	0.0318726	-0.00780636		-0.06903	-0.0940134
	2.36	0.0267748	-0.0630696		-0.0763533	0.0363999
	2.364	0.0111238	-0.0473201		-0.0696867	0.0744999
	2.368	0.00157361	0.00655625		-0.0627014	0.0193816
	2.372	0.00708192	0.030998		-0.0652321	-0.0542326
	2.376	0.0148238	0.00435275		-0.0760684	-0.0787211
	2.38	0.0131272	-0.0406409		-0.0869921	-0.0495261
	2.384	0.00672899	-0.0692559		-0.0917016	-0.0116838
	2.388	-0.000520714	-0.0694067		-0.0914776	-0.00800721
	2.392	-0.00872848	-0.0473517		-0.0914475	-0.0463552
	2.396	-0.0127189	-0.023804		-0.0947376	-0.103002
	2.4	-0.0107473	-0.011747		-0.102787	-0.141928
	2.404	-0.0113654	0.00269141		-0.11418	-0.136864
	2.408	-0.0155871	0.0284973		-0.124746	-0.087961
	2.412	-0.0120988	0.0393782		-0.130039	-0.0174292
	2.416	-0.00305036	0.0113228		-0.13006	0.0512419
	2.42	-0.000916489	-0.0349639		-0.126995	0.0998137
	2.424	-0.00714994	-0.0571697		-0.12043	0.106764
	2.428	-0.0153306	-0.0372381		-0.111545	0.058379
	2.432	-0.0200325	0.00533733		-0.106747	-0.0269179
	2.436	-0.0176293	0.0348444		-0.110424	-0.106165
	2.44	-0.0100784	0.0384241		-0.119435	-0.146813
	2.444	-0.00704244	0.0401599		-0.129537	-0.143097
	2.448	-0.00926635	0.0587932		-0.138221	-0.105874
	2.452	-0.00491056	0.0736353		-0.143691	-0.0499035
	2.456	0.00559016	0.0635076		-0.145572	0.00857316
	2.46	0.00979009	0.0456784		-0.143825	0.0519382
	2.464	0.0074908	0.0378515		-0.137614	0.0891805
	2.468	0.00960908	0.0175136		-0.132293	0.204571
	2.472	0.016079	-0.0377695		-0.13337	0.522919
	2.476	0.0139098	-0.0952987		-0.125081	1.04299
	2.48	-0.000863554	-0.0943903		-0.0753674	1.52896
	2.484	-0.0162547	-0.019737		0.023801	1.67592
	2.488	-0.0188422	0.0802608		0.129783	1.39767
	2.492	-0.00807941	0.143867		0.194707	0.869131
	2.496	0.00741047	0.145689		0.216832	0.324387
	2.5	0.020642	0.103237		0.208506	-0.0685988
	2.504	0.0259503	0.04986		0.171651	-0.215163
	2.508	0.0251534	0.00108282		0.126915	-0.142931
	2.512	0.024655	-0.0455527		0.103558	-0.00686279
	2.516	0.0204213	-0.0785069		0.0995035	0.0546408
	2.52	0.00872955	-0.070543		0.0945113	0.0388643
	2.524	-0.00220985	-0.0158409		0.0816912	0.0293795
	2.528	-0.00479262	0.0551182		0.0656576	0.0765112
	2.532	0.00109275	0.098439		0.0554981	0.142199
	2.536	0.0122095	0.085225		0.0570442	0.148355
	2.54	0.0220692	0.0191679		0.0614105	0.0756261
	2.544	0.0228205	-0.0655854		0.0548563	-0.0068612
	2.548	0.0138245	-0.127838		0.0373205	-0.025524
	2.552	-1.71491e-05	-0.14023		0.0217868	0.0122153
	2.556	-0.0149317	-0.0981021		0.0160201	0.044112
	2.56	-0.0255835	-0.028416		0.0142447	0.0420179
	2.564	-0.0240973	0.0234857		0.00775616	0.0327121
	2.568	-0.0155253	0.0406706		-0.00182311	0.0295735
	2.572	-0.0132706	0.0441186		-0.0064686	-0.0087295
	2.576	-0.0128458	0.0403294		-0.00676794	-0.112368
	2.58	-0.0054259	0.00735635		-0.0164021	-0.221934
	2.584	-0.000442553	-0.0514908		-0.0428487	-0.243277
	2.588	-0.00680019	-0.0873121		-0.068794	-0.174869
	2.592	-0.0197365	-0.0547963		-0.0779393	-0.105312
	2.596	-0.0297053	0.0354912		-0.0804088	-0.0909071
	2.6	-0.0256439	0.121751		-0.087009	-0.106917
	2.604	-0.00789786	0.156241		-0.0965361	-0.104827
	2.608	0.0066625	0.152246		-0.106506	-0.0665357
	2.612	0.013073	0.142926		-0.112494	-0.0113799
	2.616	0.0219276	0.125271		-0.112239	0.0322516
	2.62	0.0333998	0.0804344		-0.109809	0.0600347
	2.624	0.038968	0.0189185		-0.108766	0.0879089
	2.628	0.0350432	-0.0307738		-0.106533	0.122844
	2.632	0.0270764	-0.0636519		-0.100834	0.155008
	2.636	0.022413	-0.0927386		-0.0943709	0.163535
	2.64	0.0157335	-0.102837		-0.0863072	0.117592
	2.644	0.000501294	-0.0556992		-0.0766179	0.0105373
	2.648	-0.0116513	0.0427485		-0.0771529	-0.0972446
	2.652	-0.00651269	0.122229		-0.0926655	-0.126421
	2.656	0.0111302	0.114607		-0.107888	-0.073427
	2.66	0.0261493	0.0184632		-0.111255	0.00218093
	2.664	0.0275677	-0.104979		-0.109013	0.0823069
	2.668	0.0130182	-0.184233		-0.10865	0.229137
	2.672	-0.00835116	-0.184312		-0.107171	0.500445
	2.676	-0.0259185	-0.112203		-0.0917071	0.831332
	2.68	-0.0362892	-0.000415127		-0.0451042	1.03411
	2.684	-0.0352094	0.0993981		0.0231655	0.965798
	2.688	-0.0205919	0.133177		0.0770279	0.672108
	2.692	-0.00240541	0.0847743		0.098744	0.325419
	2.696	0.00691576	-0.00406783		0.0952241	0.0670388
	2.7	0.00295246	-0.0642279		0.0785339	-0.0602823
	2.704	-0.00997812	-0.0560123		0.0586806	-0.0830785
	2.708	-0.0185965	0.00173935		0.0414515	-0.0500899
	2.712	-0.0154273	0.0645149		0.029043	-0.00326745
	2.716	-0.00865445	0.107706		0.0206395	0.0329547
	2.72	-0.000940179	0.12378		0.0145702	0.0509128
	2.724	0.0113499	0.109779		0.0100749	0.0574422
	2.728	0.0199025	0.0752939		0.00456766	0.064184
	2.732	0.021377	0.0279243		-0.00162515	0.0618969
	2.736	0.0242846	-0.0379777		-0.00275184	0.0249143
	2.74	0.0236189	-0.103195		-0.00421441	-0.0346845
	2.744	0.00887146	-0.113692		-0.0171186	-0.0674808
	2.748	-0.00996466	-0.0467707		-0.0322919	-0.0692462
	2.752	-0.015268	0.0499548		-0.0377208	-0.0895681
	2.756	-0.00620175	0.1089		-0.0424492	-0.132837
	2.76	0.00710658	0.102677		-0.0575063	-0.129088
	2.764	0.0166968	0.048105		-0.0769184	-0.0353824
	2.768	0.0194372	-0.0187596		-0.0845458	0.089707
	2.772	0.014979	-0.0595898		-0.0762229	0.147463
	2.776	0.00471415	-0.0502901		-0.0648465	0.10046
	2.78	-0.00442244	-0.00561185		-0.0606153	-0.0103583
	2.784	-0.00378137	0.0212915		-0.0655403	-0.111685
	2.788	0.00450405	-0.0109364		-0.078947	-0.140309
	2.792	0.00833622	-0.077945		-0.0952013	-0.0773577
	2.796	-0.00201598	-0.105657		-0.104538	0.0321917
	2.8	-0.0205791	-0.0569672		-0.101856	0.107316
	2.804	-0.0275551	0.0152984		-0.0916581	0.0975699
	2.808	-0.0163264	0.0347406		-0.0842562	0.0285375
	2.812	-0.00604115	5.35089e-05		-0.0870719	-0.0255536
	2.816	-0.0102794	-0.0307953		-0.0968325	-0.0242335
	2.82	-0.0174467	-0.0310152		-0.101734	-0.00260753
	2.824	-0.0179224	-0.0235051		-0.0985046	-0.00958072
	2.828	-0.0168163	-0.027238		-0.0983516	-0.0324508
	2.832	-0.0180009	-0.0298318		-0.106241	-0.0281958
	2.836	-0.0219936	-0.0105385		-0.11176	0.000841546
	2.84	-0.0253957	0.0251285		-0.109666	0.0198482
	2.844	-0.0207415	0.0443428		-0.1081	0.0200262
	2.848	-0.0117641	0.0275007		-0.110053	0.00890683
	2.852	-0.00860595	-0.00871501		-0.109641	-0.0232505
	2.856	-0.0112357	-0.0378638		-0.108145	-0.0715376
	2.86	-0.0147729	-0.0482338		-0.114428	-0.0721712
	2.864	-0.0186757	-0.0370064		-0.126224	0.0833854
	2.868	-0.0234797	-0.0109446		-0.133299	0.500481
	2.872	-0.023402	0.00464996		-0.126425	1.17893
	2.876	-0.0171157	-0.00749645		-0.0786197	1.86917
	2.88	-0.0154832	-0.0200714		0.037832	2.14417
	2.884	-0.0223315	0.012374		0.185498	1.78969
	2.888	-0.0267877	0.0874274		0.281063	1.05632
	2.892	-0.0179251	0.144972		0.296295	0.404623
	2.896	0.00115107	0.132092		0.267928	0.0894007
	2.9	0.0161184	0.0609468		0.235344	0.0553872
	2.904	0.0177077	-0.00959295		0.215317	0.109005
	2.908	0.00960059	-0.0416145		0.207438	0.102049
	2.912	0.00358013	-0.0483915		0.200175	0.0107525
	2.916	0.00238826	-0.0532559		0.182015	-0.0908804
	2.92	-0.00221869	-0.0490674		0.153797	-0.122873
	2.924	-0.0102342	-0.0227174		0.125481	-0.075735
	2.928	-0.012989	0.00802423		0.105801	-0.00729897
	2.932	-0.00796479	0.0170614		0.0967031	0.0339279
	2.936	-0.00427979	0.0138401		0.0874085	0.0682722
	2.94	-0.0069603	0.0296579		0.0728581	0.134806
	2.944	-0.00876954	0.0640349		0.0655985	0.203195
	2.948	-0.00224216	0.0756636		0.071017	0.197275
	2.952	0.00961158	0.0377904		0.0769875	0.0964389
	2.956	0.0143584	-0.0178822		0.0711811	-0.0387717
	2.96	0.00584721	-0.0395047		0.0538827	-0.135629
	2.964	-0.00347032	-0.0265897		0.0327355	-0.166122
	2.968	-0.00210662	-0.0233656		0.0125961	-0.143491
	2.972	0.000505868	-0.048373		-0.00426951	-0.0999403
	2.976	-0.00443418	-0.0771195		-0.0154535	-0.068414
	2.98	-0.0134981	-0.0905778		-0.0228215	-0.0555728
	2.984	-0.0196893	-0.0961769		-0.0319275	-0.0307875
	2.988	-0.0233436	-0.0915438		-0.0432704	0.0314497
	2.992	-0.0327545	-0.0501629		-0.0489298	0.0987852
	2.996	-0.04167	0.0291566		-0.0436868	0.105684
	3	-0.0361219	0.0970224		-0.0361385	0.0408198
	3.004	-0.0204532	0.107909		-0.0396927	-0.028788
	3.008	-0.00784474	0.0713384		-0.052613	-0.0395206
	3.012	-0.00350984	0.033785		-0.0620475	0.00244742
	3.016	-0.00533862	0.0282353		-0.0645626	0.053214
	3.02	-0.006484	0.0466503		-0.0643635	0.0865635
	3.024	-0.00157828	0.0569946		-0.0629254	0.0999209
	3.028	0.00565285	0.044141		-0.0609259	0.0970102
	3.032	0.00835973	0.0236707		-0.0593195	0.0816989
	3.036	0.00671586	0.0135947		-0.0587483	0.0608011
	3.04	0.00594118	0.0102256		-0.0598009	0.0463775
	3.044	0.00758877	0.00253674		-0.0625596	0.0505078
	3.048	0.00746156	-0.00554997		-0.0653851	0.0718394
	3.052	0.00402453	-0.00539243		-0.0654786	0.0888677
	3.056	0.00221812	-0.00392511		-0.0626329	0.078231
	3.06	0.0038973	-0.00926469		-0.0596334	0.0586345
	3.064	0.00295366	-0.00617489		-0.0619519	0.128692
	3.068	-0.00272976	0.0219395		-0.0709831	0.430367
	3.072	-0.00347025	0.0531961		-0.07235	0.997185
	3.076	0.00520852	0.0469538		-0.0362615	1.60026
	3.08	0.01319	0.00463269		0.0615368	1.8459
	3.084	0.0107291	-0.0203174		0.187489	1.55134
	3.088	0.000828949	0.0171673		0.265441	0.953758
	3.092	-0.00385642	0.0964931		0.275449	0.443184
	3.096	0.00545558	0.14515		0.255472	0.18817
	3.1	0.0246747	0.114887		0.236111	0.0973327
	3.104	0.0367186	0.0362852		0.223793	0.0312329
	3.108	0.0316694	-0.0224224		0.208323	-0.0449485
	3.112	0.0215984	-0.0390085		0.182996	-0.0859356
	3.116	0.0183883	-0.0449338		0.156047	-0.0602293
	3.12	0.0164978	-0.064562		0.134815	0.0212541
	3.124	0.01052	-0.0860162		0.119139	0.127146
	3.128	0.00142004	-0.0846091		0.111099	0.208931
	3.132	-0.00895385	-0.0553673		0.112695	0.209962
	3.136	-0.0134635	-0.0216859		0.11639	0.113181
	3.14	-0.0111022	-0.00826023		0.11132	-0.0229641
	3.144	-0.0100963	-0.0162168		0.0928273	-0.0957055
	3.148	-0.0118443	-0.0358288		0.0656907	-0.045428
	3.152	-0.0126844	-0.0564465		0.0459458	0.0803736
	3.156	-0.0164899	-0.0505794		0.0442716	0.175535
	3.16	-0.0258935	0.0118946		0.0509637	0.190612
	3.164	-0.0302343	0.110861		0.051023	0.158003
	3.168	-0.0176159	0.170834		0.0465237	0.109647
	3.172	0.00586108	0.136351		0.0444732	0.0397517
	3.176	0.0218198	0.0361813		0.0392124	-0.0453158
	3.18	0.0192591	-0.0478571		0.0251944	-0.107518
	3.184	0.00636327	-0.0646398		0.00684384	-0.122959
	3.188	-0.00275756	-0.0271207		-0.00832607	-0.105858
	3.192	-0.00492399	0.021785		-0.0200699	-0.0836676
	3.196	-0.00159004	0.0471447		-0.0309064	-0.080765
	3.2	0.00459265	0.0329794		-0.0377418	-0.108297
	3.204	0.00874353	-0.0182502		-0.0455545	-0.129176
	3.208	0.00859855	-0.0823138		-0.0628214	-0.0721634
	3.212	0.000479781	-0.115025		-0.0790897	0.0702218
	3.216	-0.0159967	-0.0887721		-0.0779703	0.199648
	3.22	-0.0261201	-0.0340714		-0.0609023	0.212386
	3.224	-0.0217535	-0.00604153		-0.0456405	0.114713
	3.228	-0.016188	-0.0100349		-0.0455162	0.00679485
	3.232	-0.0194726	-0.00648027		-0.0566821	-0.0303463
	3.236	-0.0242644	0.0164416		-0.0664683	-0.00179838
	3.24	-0.0194247	0.0301162		-0.0694006	0.0360591
	3.244	-0.0115072	0.0287722		-0.0683564	0.0410627
	3.248	-0.0131193	0.0426379		-0.0674515	0.0113146
	3.252	-0.0148045	0.0748386		-0.0701156	-0.0270171
	3.256	-0.00494516	0.0894117		-0.076098	-0.0365184
	3.26	0.005884	0.0688581		-0.0833295	0.0290729
	3.264	0.0089763	0.0264515		-0.0908708	0.209285
	3.268	0.0107174	-0.024997		-0.0902922	0.479929
	3.272	0.00964398	-0.0701551		-0.0686726	0.718945
	3.276	-0.000200133	-0.0874198		-0.0234012	0.789726
	3.28	-0.0108482	-0.0807885		0.0252149	0.681618
	3.284	-0.0145415	-0.0812483		0.0509375	0.509679
	3.288	-0.0157237	-0.0953343		0.0597741	0.359431
	3.292	-0.0237895	-0.0846608		0.068303	0.217773
	3.296	-0.0368276	-0.0224283		0.0723241	0.0718191
	3.3	-0.0393267	0.0560401		0.0618955	-0.0245691
	3.304	-0.026938	0.0949461		0.041356	-0.0229892
	3.308	-0.0137513	0.0894936		0.0258783	0.040933
	3.312	-0.00881417	0.0788639		0.0222964	0.0847354
	3.316	-0.00616037	0.0858491		0.023229	0.074579
	3.32	-0.000369853	0.0942211		0.0193697	0.0547969
	3.324	0.00838649	0.0753618		0.00874616	0.0797356
	3.328	0.0168022	0.0231434		0.000526369	0.129353
	3.332	0.0181998	-0.0332575		0.00385538	0.11909
	3.336	0.0103247	-0.054121		0.0115197	0.00515156
	3.34	0.000329539	-0.0291914		0.00695508	-0.151012
	3.344	-0.00301537	0.017444		-0.0142011	-0.245199
	3.348	-0.000341509	0.0590458		-0.0405679	-0.230755
	3.352	0.00387016	0.0825542		-0.0609053	-0.140099
	3.356	0.0106179	0.0787866		-0.0720281	-0.0396769
	3.36	0.0183633	0.0435247		-0.0745726	0.0167929
	3.364	0.0216782	-0.0100761		-0.0721148	0.0218187
	3.368	0.0184182	-0.0553927		-0.0736922	0.016599
	3.372	0.0102185	-0.0708006		-0.08019	0.0370609
	3.376	0.00137744	-0.0541285		-0.0821902	0.0661816
	3.38	-0.00457676	-0.0271334		-0.0780659	0.0657118
	3.384	-0.0052092	-0.025962		-0.0750449	0.0334762
	3.388	-0.00148876	-0.0665492		-0.0771002	0.00438486
	3.392	-0.00400528	-0.110826		-0.082103	0.0118367
	3.396	-0.0189261	-0.094604		-0.0870199	0.0582578
	3.4	-0.0339819	-0.00380627		-0.0875403	0.108153
	3.404	-0.0344118	0.0985553		-0.0812356	0.112508
	3.408	-0.0178899	0.138011		-0.0733967	0.0560921
	3.412	0.00115619	0.110973		-0.0722504	-0.0232708
	3.416	0.00667151	0.0759131		-0.0794673	-0.0694611
	3.42	0.00497785	0.0664136		-0.0895518	-0.053855
	3.424	0.0102434	0.0602793		-0.0973655	0.00951291
	3.428	0.0181181	0.0399809		-0.0993557	0.0736879
	3.432	0.0175939	0.0228369		-0.0939217	0.086223
	3.436	0.0142418	0.0166462		-0.0865691	0.031601
	3.44	0.0163272	0.000552424		-0.0850913	-0.0438257
	3.444	0.0182605	-0.0347582		-0.093207	-0.0614776
	3.448	0.0139417	-0.0640473		-0.106377	0.0139952
	3.452	0.00447273	-0.0540579		-0.110159	0.138657
	3.456	-0.00488976	-0.00194155		-0.0992597	0.275815
	3.46	-0.00643169	0.0537574		-0.0865273	0.517061
	3.464	0.00250659	0.0679		-0.0787137	1.0309
	3.468	0.0122403	0.0383391		-0.0541929	1.81017
	3.472	0.0128985	0.00561088		0.0293229	2.50526
	3.476	0.00796048	0.00238147		0.184881	2.65272
	3.48	0.00505253	0.0210283		0.350247	2.12908
	3.484	0.00697219	0.0299713		0.44585	1.2703
	3.488	0.0116266	0.00882059		0.46131	0.518
	3.492	0.0133926	-0.0324859		0.433311	0.0708082
	3.496	0.0086398	-0.0635966		0.393546	-0.118037
	3.5	5.3283e-05	-0.0599454		0.354085	-0.150919
	3.504	-0.00803236	-0.0228516		0.314408	-0.078616
	3.508	-0.0106985	0.02002		0.278759	0.0574349
	3.512	-0.00560945	0.042025		0.258778	0.171758
	3.516	6.18457e-05	0.0491791		0.253839	0.186821
	3.52	8.25664e-05	0.0644526		0.247247	0.105968
	3.524	0.00184618	0.0827577		0.230506	-0.0140899
	3.528	0.0113359	0.0756645		0.208433	-0.129146
	3.532	0.0191043	0.0362339		0.182447	-0.206835
	3.536	0.0199553	-0.0119617		0.150122	-0.207488
	3.54	0.0163397	-0.0389639		0.116481	-0.122784
	3.544	0.00871772	-0.0272432		0.0937261	-0.0111774
	3.548	0.00227434	0.0148316		0.0861861	0.0583569
	3.552	0.00317037	0.0549964		0.0806402	0.0813312
	3.556	0.0100382	0.0653638		0.0697827	0.0847058
	3.56	0.0164066	0.044854		0.0633861	0.057946
	3.564	0.0180948	0.00768424		0.0611572	-0.0110908
	3.568	0.0175089	-0.0353295		0.0503489	-0.0710313
	3.572	0.0145584	-0.0713356		0.029389	-0.051564
	3.576	0.00539726	-0.083916		0.011452	0.0461423
	3.58	-0.00478865	-0.0762		0.00668435	0.152394
	3.584	-0.00878342	-0.0699222		0.0109754	0.208497
	3.588	-0.0108782	-0.0663287		0.0164469	0.209507
	3.592	-0.0184434	-0.0422844		0.0195753	0.179326
	3.596	-0.0258891	-0.000369443		0.0198799	0.132648
	3.6	-0.0213507	0.0238079		0.0193077	0.071066
	3.604	-0.0128369	0.0264888		0.0157701	0.00635396
	3.608	-0.0143466	0.0517037		0.00556613	-0.0390631
	3.612	-0.0177993	0.113308		-0.00615261	-0.0563913
	3.616	-0.00765752	0.154193		-0.0157663	-0.0466126
	3.62	0.0130875	0.116718		-0.026635	-0.00701626
	3.624	0.0269636	0.0209627		-0.035682	0.0435133
	3.628	0.023201	-0.0563632		-0.0365619	0.0550875
	3.632	0.00928224	-0.066164		-0.0325319	0.00658137
	3.636	-0.000375119	-0.0248852		-0.0367945	-0.0526391
	3.64	-0.000964087	0.0257661		-0.0507085	-0.0637099
	3.644	0.00199531	0.0649456		-0.0614465	-0.0322989
	3.648	0.00562753	0.0878144		-0.0652335	-0.00826062
	3.652	0.01308	0.0868125		-0.0666042	-0.0221046
	3.656	0.0213269	0.0612296		-0.0693376	-0.0624497
	3.66	0.0236617	0.0225149		-0.0769371	-0.097932
	3.664	0.0230199	-0.0216034		-0.0869376	-0.10788
	3.668	0.0216723	-0.0626342		-0.095517	-0.0878622
	3.672	0.0138103	-0.0770907		-0.103598	-0.0413799
	3.676	0.00146297	-0.0505824		-0.108683	0.0109963
	3.68	-0.00436935	-0.00512664		-0.107581	0.0302107
	3.684	-0.00179416	0.0233355		-0.102644	-0.00231694
	3.688	0.00172964	0.0191786		-0.102209	-0.0472539
	3.692	0.00454567	-0.00902869		-0.110484	-0.0361599
	3.696	0.00410623	-0.036633		-0.119772	0.0532871
	3.7	-0.00257297	-0.0389248		-0.119638	0.164979
	3.704	-0.00852302	-0.0143264		-0.107152	0.216337
	3.708	-0.00920399	0.0166517		-0.0904986	0.17937
	3.712	-0.00669468	0.0335043		-0.0815374	0.100513
	3.716	-0.0025974	0.0277824		-0.0824222	0.0383271
	3.72	0.000694814	0.00340103		-0.0858049	0.00163633
	3.724	0.000876633	-0.0247063		-0.0866773	-0.0352648
	3.728	-0.00227115	-0.0339695		-0.0893486	-0.0790978
	3.732	-0.00821177	-0.00770175		-0.0972025	-0.107466
	3.736	-0.0126391	0.039982		-0.106311	-0.0954417
	3.74	-0.00768712	0.0624074		-0.115171	-0.0341674
	3.744	0.00435464	0.0297948		-0.120725	0.0548966
	3.748	0.00894693	-0.0269038		-0.117157	0.121853
	3.752	0.00106552	-0.047557		-0.106788	0.132204
	3.756	-0.00907753	-0.0095504		-0.0985342	0.104818
	3.76	-0.011796	0.054922		-0.0972831	0.0837768
	3.764	-0.00467302	0.0975223		-0.0970451	0.0903409
	3.768	0.00648303	0.0941218		-0.0937411	0.138514
	3.772	0.014627	0.0487388		-0.0917587	0.27169
	3.776	0.0185854	-0.0219787		-0.0892486	0.512448
	3.78	0.0167197	-0.090639		-0.0711811	0.768641
	3.784	0.00563906	-0.122218		-0.0250351	0.870015
	3.788	-0.00942189	-0.0996352		0.03172	0.744846
	3.792	-0.0190117	-0.0399309		0.0654961	0.495329
	3.796	-0.0209	0.0224455		0.0733052	0.266414
	3.8	-0.0163959	0.0585574		0.0712231	0.122722
	3.804	-0.00876788	0.0543282		0.0623151	0.0600205
	3.808	-0.00164415	0.0160767		0.050077	0.0376282
	3.812	0.000546363	-0.0251436		0.0441428	0.00189333
	3.816	-0.00554947	-0.0317661		0.038797	-0.0534203
	3.82	-0.0131639	1.61251e-05		0.0232362	-0.0731622
	3.824	-0.0127794	0.0289855		0.00451423	-0.0160372
	3.828	-0.00475398	0.0143977		-0.00694591	0.0918155
	3.832	0.00067674	-0.0337642		-0.00851862	0.182089
	3.836	-0.00459169	-0.0653588		-0.00126153	0.200818
	3.84	-0.0154293	-0.0485119		0.00658294	0.148233
	3.844	-0.0210903	-0.00146158		0.00642486	0.0689544
	3.848	-0.0184455	0.0343995		0.000536286	0.0104227
	3.852	-0.011547	0.0382929		-0.00832278	0.00305397
	3.856	-0.00712636	0.0211214		-0.0195065	0.0499073
	3.86	-0.00674005	0.00165351		-0.0256095	0.109987
	3.864	-0.00701895	-0.0122389		-0.0214841	0.136825
	3.868	-0.00749673	-0.0143611		-0.016352	0.164359
	3.872	-0.0104953	0.00635819		-0.0215897	0.293397
	3.876	-0.0131676	0.044511		-0.0264125	0.534378
	3.88	-0.00884097	0.0661654		-0.00472008	0.718236
	3.884	0.0019038	0.0452704		0.0440704	0.654593
	3.888	0.00792291	0.00423513		0.0859667	0.365651
	3.892	0.00257133	-0.0142851		0.0895157	0.080199
	3.896	-0.00349024	-0.0106078		0.0627391	-0.0161133
	3.9	-0.000803349	-0.0188413		0.0408047	0.0511718
	3.904	0.00228621	-0.0346152		0.0366155	0.14149
	3.908	-0.00605668	-0.0114842		0.0398113	0.173025
	3.912	-0.015646	0.0534104		0.041097	0.162395
	3.916	-0.00752777	0.0973861		0.0372292	0.148902
	3.92	0.0093551	0.0859986		0.033966	0.128546
	3.924	0.0140901	0.0596735		0.0346039	0.0741598
	3.928	0.0107079	0.0571004		0.0319813	-0.00135703
	3.932	0.0138388	0.0596304		0.0198286	-0.0425736
	3.936	0.0218342	0.0398616		0.00335203	-0.0170076
	3.94	0.0239678	0.0105603		-0.00745945	0.0481991
	3.944	0.0194535	-0.00188346		-0.0102137	0.102254
	3.948	0.0162263	0.00428971		-0.00958288	0.117112
	3.952	0.0161475	0.0147354		-0.00899982	0.0911314
	3.956	0.0156533	0.0164954		-0.00993031	0.0339284
	3.96	0.0164144	-0.00477708		-0.0138741	-0.0328443
	3.964	0.0187646	-0.0538058		-0.0234148	-0.0749983
	3.968	0.01484	-0.103691		-0.037501	-0.0733539
	3.972	0.00135401	-0.113425		-0.0481648	-0.0464704
	3.976	-0.0122838	-0.0706481		-0.0533572	-0.024572
	3.98	-0.0184052	-0.000113919		-0.0584468	-0.0162462
	3.984	-0.0173313	0.0578136		-0.0638347	-0.0156302
	3.988	-0.00902858	0.0687004		-0.0676789	-0.0153513
	3.992	0.00238202	0.0320356		-0.0727027	-0.00426759
	3.996	0.00461624	-0.00895137		-0.0781945	0.0248408
	4	-0.00290722	-0.0144555		-0.0798791	0.0720799
	4.004	-0.00680456	0.00438094		-0.0798064	0.140708
	4.008	-0.00344407	0.00919575		-0.0784606	0.220318
	4.012	0.000185769	-0.0124549		-0.0692938	0.265145
	4.016	-0.000492419	-0.0338723		-0.0529121	0.234015
	4.02	-0.00673583	-0.0189252		-0.0415579	0.146517
	4.024	-0.0135013	0.0341241		-0.0411215	0.0624625
	4.028	-0.0108514	0.0785389		-0.0465387	0.0133913
	4.032	0.00226701	0.0681552		-0.0520256	-0.0212986
	4.036	0.0124496	0.0194024		-0.0550949	-0.0693951
	4.04	0.00855605	-0.00807777		-0.0609688	-0.110546
	4.044	-0.000270892	0.00273519		-0.0757227	-0.0955321
	4.048	0.00130758	0.00306809		-0.0895661	-0.0226999
	4.052	0.00922186	-0.0415096		-0.0914291	0.0588078
	4.056	0.00687467	-0.0922496		-0.0870577	0.137696
	4.06	-0.00817163	-0.0903716		-0.0853023	0.278107
	4.064	-0.020653	-0.0380202		-0.0830784	0.534104
	4.068	-0.0205428	0.0079231		-0.0657225	0.84375
	4.072	-0.0131968	0.00680019		-0.0201961	1.04966
	4.076	-0.00921389	-0.029		0.0425397	1.0421
	4.08	-0.0130026	-0.0622176		0.0944262	0.839117
	4.084	-0.0192292	-0.0672742		0.126604	0.522042
	4.088	-0.0248958	-0.0331613		0.142185	0.181775
	4.092	-0.0306824	0.0341135		0.132473	-0.0683938
	4.096	-0.0279839	0.0972716		0.100183	-0.145381
	4.1	-0.013478	0.113739		0.0706429	-0.0798886
	4.104	0.000270016	0.0867473		0.0562306	0.0222971
	4.108	0.00447816	0.0597828		0.0495696	0.0822325
	4.112	0.00414167	0.059014		0.0464293	0.0771302
	4.116	0.00627569	0.0617592		0.0431581	0.0181017
	4.12	0.0140284	0.0256063		0.034855	-0.0656345
	4.124	0.0212021	-0.0524497		0.0216978	-0.132097
	4.128	0.0154607	-0.11592		0.00338263	-0.134564
	4.132	-0.0026829	-0.106813		-0.0179183	-0.0571627
	4.136	-0.0179646	-0.0387407		-0.0302948	0.0533384
	4.14	-0.0176429	0.0122798		-0.0286005	0.131752
	4.144	-0.00672939	-0.00338502		-0.024578	0.161347
	4.148	-0.00281218	-0.050217		-0.0235167	0.158169
	4.152	-0.012723	-0.0554115		-0.0198822	0.129201
	4.156	-0.0243083	-0.00040658		-0.0174738	0.0879696
	4.16	-0.0232138	0.0611508		-0.0219103	0.0657034
	4.164	-0.0113411	0.0691646		-0.0275085	0.0769832
	4.168	-0.000697878	0.0133656		-0.0305645	0.0957265
	4.172	0.00194421	-0.0708123		-0.0303447	0.0665876
	4.176	-0.00524954	-0.134574		-0.0260306	-0.0440442
	4.18	-0.0197153	-0.144245		-0.0292585	-0.181078
	4.184	-0.0339684	-0.0984164		-0.0512416	-0.226544
	4.188	-0.0414055	-0.0258744		-0.0798487	-0.134951
	4.192	-0.039767	0.036207		-0.0925902	8.47204e-05
	4.196	-0.0318715	0.0675761		-0.0864915	0.0537929
	4.2	-0.0237573	0.0702839		-0.0781261	0.0128147
	4.204	-0.0173257	0.0514181		-0.0813046	-0.0224701
	4.208	-0.0111741	0.0142868		-0.0946052	0.0306766
	4.212	-0.00818014	-0.0281113		-0.100772	0.132596
	4.216	-0.0120089	-0.0501338		-0.0893015	0.176741
	4.22	-0.0189518	-0.0360072		-0.0744017	0.126493
	4.224	-0.0227409	0.00503124		-0.071296	0.0384261
	4.228	-0.0212979	0.0491585		-0.0764555	-0.0319605
	4.232	-0.0153925	0.0761481		-0.081722	-0.0748423
	4.236	-0.00687633	0.0805118		-0.0880735	-0.0823781
	4.24	-0.000493824	0.0676091		-0.0993352	-0.0354735
	4.244	0.00397314	0.0376818		-0.107039	0.0534457
	4.248	0.00899608	-0.0120317		-0.103537	0.152605
	4.252	0.00878937	-0.0669012		-0.0958399	0.291251
	4.256	0.000296845	-0.101172		-0.0894659	0.577013
	4.26	-0.0103288	-0.105437		-0.0782691	1.07089
	4.264	-0.0177063	-0.0848512		-0.0393255	1.62152
	4.268	-0.0242789	-0.0402149		0.0535849	1.90932
	4.272	-0.0296527	0.0203167		0.175297	1.75482
	4.276	-0.0255409	0.0666595		0.261856	1.30099
	4.28	-0.0144084	0.0751646		0.297861	0.812183
	4.284	-0.00673523	0.0540245		0.307552	0.423141
	4.288	-0.00353757	0.0204473		0.300213	0.140569
	4.292	-0.00165245	-0.0257409		0.278362	-0.0491934
	4.296	-0.00144243	-0.0898364		0.248778	-0.134499
	4.3	-0.00642358	-0.153815		0.213862	-0.0913337
	4.304	-0.0201967	-0.172618		0.180221	0.057835
	4.308	-0.0390056	-0.107835		0.163796	0.204451
	4.312	-0.0520842	0.0274006		0.167434	0.231863
	4.316	-0.048607	0.158075		0.171504	0.137063
	4.32	-0.0254833	0.202243		0.160207	0.0257017
	4.324	0.00134248	0.151072		0.137405	-0.0118749
	4.328	0.0119248	0.0697387		0.116331	0.0169302
	4.332	0.00973779	0.00935361		0.104497	0.0455184
	4.336	0.00952577	-0.0368048		0.0971128	0.0367966
	4.34	0.0095922	-0.0766746		0.0868687	0.0181512
	4.344	0.000458661	-0.0766762		0.0718865	0.0359815
	4.348	-0.0132235	-0.00621816		0.057196	0.0832653
	4.352	-0.0179512	0.10734		0.0527075	0.0920765
	4.356	-0.00664456	0.192353		0.0550959	0.0218576
	4.36	0.0151789	0.192176		0.047345	-0.076644
	4.364	0.035176	0.104619		0.0272002	-0.122837
	4.368	0.0430924	-0.0255206		0.00723724	-0.0968014
	4.372	0.037025	-0.137818		-0.00759754	-0.0498527
	4.376	0.019923	-0.18314		-0.0145758	-0.0534464
	4.38	-0.00214639	-0.146427		-0.0163328	-0.118417
	4.384	-0.0172661	-0.0602577		-0.0291301	-0.154517
	4.388	-0.0191103	0.0159258		-0.0543029	-0.0624901
	4.392	-0.011736	0.0430557		-0.0709153	0.133809
	4.396	-0.00403018	0.0298609		-0.0648504	0.299114
	4.4	-0.00316653	0.00989837		-0.0425238	0.329369
	4.404	-0.00508406	-0.00350962		-0.0235523	0.244616
	4.408	-0.00340807	-0.0221987		-0.0192536	0.131772
	4.412	-0.00330723	-0.0504794		-0.0224032	0.0376169
	4.416	-0.00792087	-0.0752239		-0.0258202	-0.0399041
	4.42	-0.0143366	-0.0841061		-0.0335997	-0.0883263
	4.424	-0.0212868	-0.0766292		-0.0486173	-0.0789048
	4.428	-0.0262348	-0.0602019		-0.0622881	-0.0277963
	4.432	-0.0287458	-0.0391266		-0.0649884	0.00533203
	4.436	-0.0308152	-0.00939858		-0.063361	-0.00541689
	4.44	-0.031231	0.0334531		-0.068889	-0.0324127
	4.444	-0.0279323	0.0847456		-0.076266	-0.047973
	4.448	-0.0207459	0.124609		-0.0801524	-0.0165593
	4.452	-0.00833957	0.118818		-0.0885391	0.15945
	4.456	0.0071381	0.0453432		-0.0988775	0.582118
	4.46	0.015342	-0.0647248		-0.0874264	1.20148
	4.464	0.00609965	-0.132305		-0.0292674	1.75806
	4.468	-0.0147318	-0.101729		0.0772385	1.94126
	4.472	-0.0286852	-0.00229683		0.195696	1.6413
	4.476	-0.0245816	0.0772652		0.27634	1.03722
	4.48	-0.00849864	0.0749256		0.301073	0.438952
	4.484	0.00350214	0.00848392		0.283348	0.0703052
	4.488	0.0019316	-0.0550398		0.246406	-0.0331962
	4.492	-0.00845815	-0.0724924		0.215334	0.00821202
	4.496	-0.0164763	-0.0591656		0.200137	0.0441634
	4.5	-0.017257	-0.0544401		0.189012	0.0115276
	4.504	-0.0171895	-0.0704086		0.172458	-0.0565386
	4.508	-0.0222407	-0.0873098		0.150209	-0.0975122
	4.512	-0.0294852	-0.0844096		0.124253	-0.0806678
	4.516	-0.0354153	-0.0564209		0.102577	-0.0276031
	4.52	-0.0395427	-0.0146769		0.0899708	0.0225072
	4.524	-0.0384963	0.0124946		0.0794256	0.0562423
	4.528	-0.0304605	0.00339304		0.0688034	0.0720084
	4.532	-0.0253573	-0.0221349		0.0630208	0.0560912
	4.536	-0.0302298	-0.0223771		0.0576997	0.00627316
	4.54	-0.0350661	0.007638		0.0467978	-0.0513504
	4.544	-0.0304742	0.0343038		0.0321074	-0.0846985
	4.548	-0.0225915	0.0405473		0.0166813	-0.0721506
	4.552	-0.0193333	0.0436132		0.000980326	-0.0117996
	4.556	-0.0177025	0.0587685		-0.0101337	0.0548107
	4.56	-0.0126301	0.0775566		-0.0098836	0.0604417
	4.564	-0.00525165	0.081048		-0.0059951	-0.00338032
	4.568	0.00244354	0.054262		-0.0146032	-0.0584065
	4.572	0.00930038	-0.00295778		-0.0328509	-0.0404021
	4.576	0.0101919	-0.0621816		-0.0435579	0.0187157
	4.58	0.000927847	-0.0781422		-0.0431327	0.0518641
	4.584	-0.0116129	-0.0339032		-0.0422743	0.0509091
	4.588	-0.0161942	0.0322507		-0.0472587	0.0510791
	4.592	-0.00887912	0.0598764		-0.0520731	0.0571969
	4.596	0.00342604	0.0296929		-0.0506026	0.0475391
	4.6	0.00615783	-0.0202723		-0.050643	0.0370651
	4.604	-0.00075167	-0.0500155		-0.0584265	0.0647886
	4.608	-0.00563725	-0.0607726		-0.0633278	0.117627
	4.612	-0.00811631	-0.0699425		-0.057289	0.136436
	4.616	-0.0128299	-0.0776769		-0.049638	0.100151
	4.62	-0.0190728	-0.0726475		-0.0495148	0.0474495
	4.624	-0.0247505	-0.0495662		-0.0547174	0.0166986
	4.628	-0.0282188	-0.0158468		-0.0597571	0.00596941
	4.632	-0.0276262	0.00859913		-0.0627637	-0.00602618
	4.636	-0.0231943	0.000468453		-0.066087	-0.0265521
	4.64	-0.0176673	-0.0442373		-0.071842	-0.0456412
	4.644	-0.0183523	-0.0934725		-0.0781944	-0.0493918
	4.648	-0.0287065	-0.101717		-0.0850653	-0.0275443
	4.652	-0.0403987	-0.0571304		-0.0915637	0.0161695
	4.656	-0.0434179	0.00625673		-0.0927514	0.0607975
	4.66	-0.0375385	0.0445942		-0.0903083	0.0881445
	4.664	-0.0284453	0.0423667		-0.0877941	0.0966305
	4.668	-0.0216601	0.0209663		-0.0846855	0.0938774
	4.672	-0.0210163	0.0167822		-0.0828776	0.083895
	4.676	-0.0232598	0.0421665		-0.0819106	0.0571151
	4.68	-0.0195234	0.0699722		-0.0787216	0.00936603
	4.684	-0.00899345	0.067925		-0.0804219	-0.0246081
	4.688	-0.00104867	0.0356278		-0.0907606	-0.00443475
	4.692	0.000838281	-0.0051141		-0.0971952	0.0471606
	4.696	-0.000220324	-0.0372436		-0.0922023	0.0716734
	4.7	-0.00427073	-0.0560215		-0.0868316	0.0642225
	4.704	-0.0090843	-0.065043		-0.0893335	0.0681588
	4.708	-0.0126954	-0.0657251		-0.0918882	0.0862865
	4.712	-0.0177233	-0.0489214		-0.0873621	0.059949
	4.716	-0.0233855	-0.00846783		-0.0794784	-0.0431518
	4.72	-0.0239212	0.0407285		-0.0811767	-0.149077
	4.724	-0.0176284	0.0709772		-0.101235	-0.136401
	4.728	-0.0089158	0.0640729		-0.122831	0.00896527
	4.732	-0.000697532	0.0249904		-0.122058	0.157618
	4.736	0.00206262	-0.0168751		-0.103215	0.185976
	4.74	-0.00321097	-0.0291563		-0.0881509	0.10288
	4.744	-0.00877428	-0.00870438		-0.0871091	0.00243811
	4.748	-0.00915088	0.0163407		-0.0941159	-0.0521322
	4.752	-0.00469027	0.0201304		-0.101032	-0.0653477
	4.756	-7.08481e-05	0.0109604		-0.105738	-0.0674954
	4.76	-0.0021693	0.017266		-0.110163	-0.074279
	4.764	-0.00555729	0.0346945		-0.11501	-0.0792725
	4.768	0.00111236	0.0218439		-0.120601	-0.0604424
	4.772	0.0103397	-0.0257267		-0.127376	0.000431618
	4.776	0.00525112	-0.0441484		-0.130715	0.0853455
	4.78	-0.00952357	0.015549		-0.124638	0.140011
	4.784	-0.0122288	0.111394		-0.112282	0.127825
	4.788	0.00295673	0.154665		-0.104203	0.0719152
	4.792	0.0232101	0.106342		-0.103739	0.0307527
	4.796	0.0341153	0.010138		-0.10745	0.0434742
	4.8	0.028535	-0.0583875		-0.110368	0.0943477
	4.804	0.0152615	-0.0653838		-0.105912	0.119652
	4.808	0.00750413	-0.0366889		-0.0948144	0.0686055
	4.812	0.00649175	-0.0107219		-0.0888468	-0.0348006
	4.816	0.00730226	0.00662743		-0.0960152	-0.113682
	4.82	0.00586115	0.0338888		-0.109579	-0.120152
	4.824	0.00416462	0.0678666		-0.119943	-0.0730037
	4.828	0.0109781	0.0689848		-0.123799	-0.0231792
	4.832	0.0238727	0.0186733		-0.122703	-0.000542221
	4.836	0.0248555	-0.0375563		-0.121674	0.00883675
	4.84	0.0118643	-0.0499812		-0.12416	0.0326243
	4.844	0.00497815	-0.030347		-0.125381	0.0606324
	4.848	0.0067397	-0.0114451		-0.119349	0.0519071
	4.852	0.00506486	0.00748524		-0.112398	0.00375747
	4.856	0.00183162	0.0330225		-0.114996	-0.0286895
	4.86	0.0053499	0.0465418		-0.123126	-0.00051737
	4.864	0.0128744	0.0377238		-0.125781	0.0739184
	4.868	0.0144208	0.0321675		-0.121949	0.142252
	4.872	0.0110868	0.0566763		-0.11307	0.147593
	4.876	0.0125604	0.101486		-0.0998616	0.0664224
	4.88	0.0207851	0.132129		-0.093794	-0.0453335
	4.884	0.0317079	0.11681		-0.104278	-0.0829582
	4.888	0.0431284	0.0433912		-0.120122	-0.00810358
	4.892	0.0483428	-0.0623312		-0.123344	0.101941
	4.896	0.0384882	-0.142313		-0.111847	0.145971
	4.9	0.01843	-0.154868		-0.098927	0.106872
	4.904	0.00190661	-0.10753		-0.0958687	0.0409167
	4.908	-0.00639299	-0.0343202		-0.0990482	-0.0071072
	4.912	-0.00855978	0.0331394		-0.10073	-0.0248383
	4.916	-0.00414478	0.0661064		-0.104814	0.00635813
	4.92	0.00575235	0.044878		-0.112631	0.0889001
	4.924	0.0132681	-0.0157228		-0.109985	0.160854
	4.928	0.0104793	-0.0653423		-0.0941671	0.157027
	4.932	-0.00138065	-0.0639077		-0.0843854	0.0978036
	4.936	-0.0101264	-0.0214741		-0.086351	0.0456901
	4.94	-0.00909679	0.0230476		-0.0882923	0.0172762
	4.944	-0.00490991	0.0492632		-0.088592	-0.00596797
	4.948	-0.000425901	0.0745437		-0.0910448	-0.0235376
	4.952	0.00415113	0.157905		-0.0957308	-0.00471462
	4.956	0.00520771	0.37397		-0.10194	0.0912792
	4.96	0.0142146	0.711728		-0.104184	0.291327
	4.964	0.0626826	1.00009		-0.0963637	0.580541
	4.968	0.157435	1.02782		-0.0723975	0.869738
	4.972	0.252446	0.765479		-0.0239739	1.01807
	4.976	0.298349	0.40292		0.0383385	0.951902
	4.98	0.293627	0.152164		0.0844396	0.73844
	4.984	0.270715	0.0625371		0.106059	0.489913
	4.988	0.256553	0.0330745		0.116292	0.254096
	4.992	0.253105	-0.0383449		0.116616	0.0458207
	4.996	0.242015	-0.146594		0.101349	-0.0934568
	5	0.211683	-0.215051		0.0761193	-0.127002
	5.004	0.174407	-0.203394		0.0526074	-0.0754374
	5.008	0.147487	-0.139459		0.0378747	-0.00578957
	5.012	0.130529	-0.0635878		0.031272	0.0222651
	5.016	0.117304	0.00120973		0.0268068	-0.0047992
	5.02	0.112286	0.0312106		0.0188481	-0.0559311
	5.024	0.113834	0.0107113		0.0059049	-0.0860797
	5.028	0.110996	-0.0371879		-0.00952842	-0.0733557
	5.032	0.0996189	-0.059352		-0.0226101	-0.0407687
	5.036	0.0831938	-0.0203484		-0.0284314	-0.0331607
	5.04	0.0716793	0.0586521		-0.0315659	-0.0547297
	5.044	0.0740942	0.113131		-0.041346	-0.0422563
	5.048	0.0859489	0.0965831		-0.0554655	0.0846068
	5.052	0.0927738	0.0221446		-0.0637394	0.354002
	5.056	0.0880357	-0.0583022		-0.0556749	0.71155
	5.06	0.0760327	-0.0944254		-0.0224589	1.04335
	5.064	0.0588329	-0.0649384		0.0328687	1.24244
	5.068	0.044591	-0.00579216		0.095831	1.2621
	5.072	0.046605	0.00477718		0.154463	1.11458
	5.076	0.0560921	-0.0640861		0.201341	0.855535
	5.08	0.0496461	-0.146665		0.227257	0.578
	5.084	0.0260108	-0.16053		0.230457	0.372291
	5.088	0.00586402	-0.0987562		0.221478	0.260627
	5.092	-0.000872871	-0.0119488		0.21269	0.188102
	5.096	-3.36516e-05	0.0549987		0.206215	0.0919613
	5.1	0.0061258	0.0785544		0.194432	-0.0333415
	5.104	0.0158386	0.0507768		0.172721	-0.148175
	5.108	0.0218098	-0.0123585		0.144347	-0.224844
	5.112	0.0192798	-0.0725674		0.115962	-0.266701
	5.116	0.00915243	-0.0930445		0.0885486	-0.273714
	5.12	-0.00245761	-0.0614213		0.0589164	-0.22726
	5.124	-0.00955054	0.00571794		0.0317625	-0.128448
	5.128	-0.00916384	0.0732686		0.0161076	-0.0177532
	5.132	-4.86866e-05	0.109582		0.00956175	0.0606612
	5.136	0.0116342	0.109784		0.00656846	0.0872523
	5.14	0.0187058	0.0893158		0.00636536	0.0685464
	5.144	0.0234473	0.0546819		0.00354648	0.0378189
	5.148	0.0288333	0.0046279		-0.00539951	0.0308001
	5.152	0.0284336	-0.0444145		-0.013241	0.048052
	5.156	0.0195891	-0.0680119		-0.0155691	0.0716147
	5.16	0.0109176	-0.064438		-0.018347	0.106609
	5.164	0.00622157	-0.0508288		-0.0225492	0.162917
	5.168	0.00184557	-0.043773		-0.0211507	0.21186
	5.172	-0.000347234	-0.0555378		-0.0122766	0.206077
	5.176	-0.00121318	-0.0826962		-0.00366056	0.136627
	5.18	-0.00783007	-0.0957969		-0.00365218	0.0381305
	5.184	-0.0195692	-0.0690476		-0.0100561	-0.0541573
	5.188	-0.026895	-0.0196068		-0.0201609	-0.12327
	5.192	-0.0237045	0.00765286		-0.0345529	-0.159936
	5.196	-0.016386	-0.00277934		-0.0496437	-0.155879
	5.2	-0.015385	-0.0171345		-0.06415	-0.104685
	5.204	-0.0209911	-0.000657979		-0.0762844	-0.0164377
	5.208	-0.0231232	0.0319413		-0.0808061	0.0658777
	5.212	-0.015477	0.0388691		-0.0759362	0.0919186
	5.216	-0.00630585	0.0169994		-0.0690114	0.0603722
	5.22	-0.00770731	0.00590986		-0.0697965	0.0257396
	5.224	-0.0128433	0.019483		-0.0765767	0.0326643
	5.228	-0.0085558	0.0242612		-0.0798769	0.0656653
	5.232	-0.000731829	0.0035397		-0.0771079	0.0761018
	5.236	-0.00166385	-0.00855737		-0.0728631	0.0384533
	5.24	-0.00856355	0.0172563		-0.071797	-0.0188322
	5.244	-0.0093086	0.0526554		-0.0774712	-0.00492983
	5.248	0.000711709	0.0465991		-0.0893771	0.213957
	5.252	0.0101935	-0.00171055		-0.0982865	0.720822
	5.256	0.00715729	-0.0391716		-0.0810438	1.39237
	5.26	-0.00297954	-0.0302978		-0.00621682	1.87414
	5.264	-0.00748063	-0.00173186		0.119505	1.85576
	5.268	-0.00285925	-0.00332738		0.231182	1.39081
	5.272	0.00217313	-0.0452379		0.279075	0.826903
	5.276	-0.00189617	-0.0912028		0.279291	0.436106
	5.28	-0.0121994	-0.102176		0.267866	0.229923
	5.284	-0.0223949	-0.0698088		0.257427	0.0959092
	5.288	-0.0289691	-0.0218794		0.242469	-0.0189766
	5.292	-0.026362	-0.00414196		0.217189	-0.0858193
	5.296	-0.0184534	-0.0341267		0.186801	-0.0851639
	5.3	-0.0186413	-0.0730302		0.162634	-0.0594222
	5.304	-0.0286878	-0.0652539		0.147369	-0.0594527
	5.308	-0.0379278	0.000903237		0.130752	-0.0763583
	5.312	-0.0372505	0.0846476		0.108629	-0.0639443
	5.316	-0.0252109	0.135014		0.0882215	-0.00888396
	5.32	-0.00946494	0.130293		0.07491	0.0511779
	5.324	0.00272689	0.0811047		0.0690214	0.0676442
	5.328	0.0102773	0.0174953		0.0649473	0.0238761
	5.332	0.00903349	-0.0256704		0.0572909	-0.0509446
	5.336	0.000833371	-0.0426467		0.0431898	-0.0973358
	5.34	-0.00133528	-0.0690699		0.0226377	-0.0705824
	5.344	0.000615009	-0.124232		0.00588247	0.012019
	5.348	-0.00916126	-0.167427		0.000373124	0.0818692
	5.352	-0.0288306	-0.150519		0.00190801	0.0815463
	5.356	-0.0430294	-0.0845479		0.00335615	0.0126506
	5.36	-0.045195	-0.0251324		-0.00223683	-0.0620289
	5.364	-0.0392381	-0.00943133		-0.0174126	-0.0652415
	5.368	-0.0343633	-0.02131		-0.0347488	0.0163007
	5.372	-0.0368515	-0.016569		-0.0407661	0.0997001
	5.376	-0.0410795	0.02334		-0.0319742	0.0887991
	5.38	-0.0375933	0.0752978		-0.0247217	-0.00629777
	5.384	-0.0275769	0.106389		-0.0338769	-0.0734825
	5.388	-0.0165507	0.0985961		-0.0525833	-0.0291201
	5.392	-0.00524047	0.0527917		-0.0640921	0.090973
	5.396	0.00124867	-0.00389551		-0.059883	0.18288
	5.4	-0.00306415	-0.0314121		-0.0462506	0.208805
	5.404	-0.0107593	-0.0208134		-0.0386893	0.26684
	5.408	-0.0114156	-0.0046931		-0.0435031	0.481969
	5.412	-0.00725961	-0.0108466		-0.0378243	0.805729
	5.416	-0.00659146	-0.0287274		0.00546156	0.997288
	5.42	-0.010827	-0.0313269		0.0738627	0.869338
	5.424	-0.0153921	-0.0111777		0.123448	0.503991
	5.428	-0.0155913	0.0176926		0.128882	0.163176
	5.432	-0.0122182	0.044243		0.105266	0.0191996
	5.436	-0.00915866	0.0695905		0.083655	0.0320461
	5.44	-0.00444125	0.0923239		0.0765932	0.0746151
	5.444	0.00347071	0.101502		0.0732717	0.105944
	5.448	0.0118853	0.0850109		0.0635939	0.18615
	5.452	0.0193989	0.0389246		0.0542952	0.359165
	5.456	0.0232039	-0.023296		0.0580418	0.566261
	5.46	0.0187028	-0.073143		0.0814612	0.681772
	5.464	0.00843704	-0.0912144		0.116853	0.633693
	5.468	-0.00083479	-0.083877		0.142038	0.477195
	5.472	-0.00649575	-0.0676059		0.146893	0.32408
	5.476	-0.0108301	-0.0478045		0.142294	0.221865
	5.48	-0.0154629	-0.0258171		0.13829	0.140392
	5.484	-0.0163314	-0.0144914		0.132596	0.0484658
	5.488	-0.0133969	-0.0242288		0.120014	-0.0445228
	5.492	-0.0134439	-0.0397754		0.102199	-0.106888
	5.496	-0.0184078	-0.0318707		0.0808888	-0.110662
	5.5	-0.0236843	0.00831138		0.0586222	-0.0557877
	5.504	-0.0229141	0.0580593		0.0438594	0.0210321
	5.508	-0.0148444	0.0882829		0.0384863	0.0863298
	5.512	-0.00552574	0.0890329		0.03368	0.13975
	5.516	0.00167586	0.0654447		0.0287718	0.166065
	5.52	0.00759171	0.0277734		0.0332025	0.108392
	5.524	0.00956814	-0.00274837		0.0396072	-0.0449841
	5.528	0.00508057	-0.00252838		0.0282113	-0.195971
	5.532	0.000114643	0.0204652		-0.000508637	-0.223813
	5.536	0.00324664	0.0233934		-0.0288632	-0.110312
	5.54	0.0113511	-0.0170518		-0.0425971	0.0484384
	5.544	0.0106868	-0.0679736		-0.0391825	0.131603
	5.548	-0.00128604	-0.0848318		-0.0289956	0.0854801
	5.552	-0.0106998	-0.0650109		-0.0249845	-0.0510228
	5.556	-0.0134044	-0.0290863		-0.0340041	-0.187249
	5.56	-0.0164284	0.0100758		-0.0539259	-0.24265
	5.564	-0.0160074	0.0329245		-0.0767679	-0.190494
	5.568	-0.00757192	0.0181037		-0.0941186	-0.0710755
	5.572	-0.00229779	-0.0173466		-0.0982363	0.0385751
	5.576	-0.00807755	-0.0294495		-0.0920432	0.0942454
	5.58	-0.0150233	-0.00793589		-0.087694	0.116977
	5.584	-0.0137882	0.0142209		-0.0866971	0.140048
	5.588	-0.00831645	0.0117484		-0.0817773	0.157295
	5.592	-0.00653113	-0.00685881		-0.0736261	0.144104
	5.596	-0.00828192	-0.0234253		-0.0677604	0.0917462
	5.6	-0.0100403	-0.0311278		-0.0650566	0.00838343
	5.604	-0.0126249	-0.0291767		-0.0665952	-0.0795542
	5.608	-0.0148446	-0.0144111		-0.0759507	-0.125701
	5.612	-0.0165034	0.0154326		-0.0908167	-0.0973892
	5.616	-0.0167398	0.047228		-0.101529	-0.0147369
	5.62	-0.0104499	0.0496245		-0.102834	0.0616833
	5.624	-0.00114717	0.00389256		-0.097125	0.079949
	5.628	0.00183929	-0.0646217		-0.0907332	0.0275497
	5.632	-0.00603245	-0.100828		-0.0893346	-0.0700535
	5.636	-0.0203988	-0.0722606		-0.0939856	-0.15017
	5.64	-0.0292313	-0.00515787		-0.107803	-0.111272
	5.644	-0.0250083	0.0428907		-0.127275	0.139267
	5.648	-0.0144952	0.0474905		-0.132948	0.600005
	5.652	-0.0102231	0.0325911		-0.108033	1.13395
	5.656	-0.0110032	0.0171063		-0.0453773	1.51222
	5.66	-0.00778345	-0.0148327		0.0489921	1.54972
	5.664	-0.00388813	-0.0699355		0.139239	1.24866
	5.668	-0.00905482	-0.106719		0.192458	0.781998
	5.672	-0.0243342	-0.0743293		0.210099	0.344808
	5.676	-0.0360022	0.0190607		0.200841	0.0627732
	5.68	-0.0315218	0.104035		0.173417	-0.0239547
	5.684	-0.0148362	0.119804		0.146265	0.0290078
	5.688	0.000840694	0.0716524		0.132209	0.10274
	5.692	0.00508123	0.0146922		0.128995	0.106758
	5.696	0.000270628	-0.0104579		0.125094	0.0458176
	5.7	-0.00295845	-0.0121258		0.111363	-0.00757487
	5.704	-0.00188924	-0.0179865		0.092	0.00158207
	5.708	-0.00171404	-0.0321866		0.0762615	0.0596657
	5.712	-0.00529685	-0.0343397		0.0679021	0.098181
	5.716	-0.0113372	-0.0156027		0.0671944	0.0495636
	5.72	-0.0133387	-0.00493821		0.0666294	-0.0762279
	5.724	-0.00723094	-0.0384633		0.0509967	-0.168777
	5.728	-0.00447661	-0.0988364		0.0202928	-0.123659
	5.732	-0.0163638	-0.120256		-0.00406334	0.0200589
	5.736	-0.0334521	-0.0666344		-0.00538133	0.100952
	5.74	-0.0398151	0.0263009		0.00780821	0.0176516
	5.744	-0.0325146	0.0940112		0.00813395	-0.147989
	5.748	-0.0183747	0.104416		-0.0161977	-0.228965
	5.752	-0.00712271	0.0717426		-0.046432	-0.162809
	5.756	-0.00251073	0.0269412		-0.0616426	-0.0305729
	5.76	-0.00132685	-0.00611425		-0.0614991	0.065483
	5.764	-0.00324593	-0.00732426		-0.0582375	0.0930166
	5.768	-0.00860009	0.0319951		-0.056253	0.0651113
	5.772	-0.0096242	0.0814603		-0.0545331	-0.00177171
	5.776	0.00175687	0.0874649		-0.0574213	-0.0819616
	5.78	0.0154013	0.0391165		-0.0669531	-0.13138
	5.784	0.015912	-0.0181757		-0.080969	-0.107766
	5.788	0.0077	-0.0498141		-0.0945948	-0.00662839
	5.792	0.00325432	-0.0641476		-0.0991151	0.118844
	5.796	0.000989123	-0.0622813		-0.0907874	0.187664
	5.8	-0.00871243	-0.0178439		-0.0765394	0.153223
	5.804	-0.0174039	0.0618551		-0.0668246	0.0361025
	5.808	-0.00848512	0.114882		-0.0678985	-0.0958819
	5.812	0.00885252	0.0981832		-0.0794823	-0.171125
	5.816	0.0174082	0.031011		-0.0964999	-0.154027
	5.82	0.0173883	-0.0459833		-0.111183	-0.0701904
	5.824	0.0119984	-0.106707		-0.114864	0.00925757
	5.828	0.00124374	-0.134337		-0.109624	0.0315356
	5.832	-0.0122612	-0.11642		-0.106147	0.00980756
	5.836	-0.0238628	-0.0557707		-0.107825	0.00902853
	5.84	-0.029097	0.0181308		-0.112686	0.113004
	5.844	-0.024088	0.0596254		-0.116491	0.40147
	5.848	-0.0117153	0.0505731		-0.108744	0.902148
	5.852	-0.00585742	0.0273116		-0.0750758	1.50403
	5.856	-0.0104531	0.0314628		0.00332241	1.93551
	5.86	-0.0107374	0.0503898		0.123822	1.94688
	5.864	-0.00124213	0.0519049		0.236641	1.55981
	5.868	0.00438868	0.050638		0.295914	1.03594
	5.872	0.00058603	0.0778949		0.311799	0.591453
	5.876	0.00263655	0.108362		0.312491	0.265364
	5.88	0.0177806	0.0844742		0.299972	0.0414949
	5.884	0.0294919	0.000536952		0.27007	-0.0682282
	5.888	0.0258072	-0.0925901		0.236134	-0.085191
	5.892	0.0134345	-0.149025		0.211941	-0.0849922
	5.896	-0.00128575	-0.152778		0.193195	-0.111932
	5.9	-0.0164886	-0.106433		0.168689	-0.136612
	5.904	-0.0267922	-0.0305636		0.139683	-0.124957
	5.908	-0.0267058	0.040875		0.117118	-0.0924977
	5.912	-0.0195582	0.0836325		0.101422	-0.0610208
	5.916	-0.0111171	0.0928312		0.0837273	-0.0212485
	5.92	-0.00255479	0.0722282		0.0676893	0.0264083
	5.924	0.00467379	0.033007		0.0601392	0.0487871
	5.928	0.00627441	-0.00374939		0.0556013	0.0235381
	5.932	0.0016549	-0.0284117		0.0476835	-0.0305996
	5.936	-0.000303718	-0.0553934		0.0354871	-0.0698333
	5.94	-0.000805146	-0.0893799		0.0196578	-0.0547686
	5.944	-0.0100883	-0.105133		0.00348476	0.0147089
	5.948	-0.0220965	-0.0828045		-0.0041308	0.0829489
	5.952	-0.0283793	-0.0327376		-0.00125775	0.0855526
	5.956	-0.0299124	0.017783		0.00102425	0.0186976
	5.96	-0.0259557	0.0372069		-0.00522986	-0.0582992
	5.964	-0.0169567	0.00639259		-0.0192918	-0.0846214
	5.968	-0.011967	-0.0551111		-0.0341856	-0.0484796
	5.972	-0.018011	-0.0953644		-0.0427824	0.0207749
	5.976	-0.0302523	-0.0749264		-0.0458364	0.0928183
	5.98	-0.0391122	-0.000616469		-0.0457917	0.147574
	5.984	-0.0384258	0.0792775		-0.0418853	0.156751
	5.988	-0.0263613	0.111825		-0.033936	0.0953495
	5.992	-0.0100154	0.0877135		-0.0298267	-0.0141399
	5.996	-0.00320381	0.0489281		-0.0382145	-0.103913
	6	-0.00505342	0.0360053		-0.0544044	-0.12589
	6.004	-0.00407535	0.0509613		-0.0674656	-0.0881573
	6.008	-4.46883e-05	0.0782657		-0.0761557	-0.0290186
	6.012	0.00334152	0.0991375		-0.0802255	0.013467
	6.016	0.0118987	0.0848237		-0.0786683	0.0256438
	6.02	0.0239763	0.026978		-0.0791735	0.0358768
	6.024	0.0246266	-0.0324476		-0.0843633	0.0782123
	6.028	0.0133145	-0.0470683		-0.085249	0.135302
	6.032	0.00487838	-0.0263674		-0.0772968	0.159852
	6.036	0.00467128	-0.0190777		-0.0673457	0.168212
	6.04	0.00738044	-0.0533628		-0.0647245	0.295336
	6.044	0.00514025	-0.109441		-0.0695968	0.713159
	6.048	-0.00569202	-0.139126		-0.0610395	1.41654
	6.052	-0.0212991	-0.105082		0.000505542	2.07657
	6.056	-0.03405	-0.0123972		0.131797	2.23773
	6.06	-0.0345478	0.0894854		0.278881	1.76067
	6.064	-0.021534	0.143658		0.360401	0.974664
	6.068	-0.00418493	0.131691		0.361999	0.321736
	6.072	0.00809054	0.0830743		0.329253	-0.0253557
	6.076	0.0108681	0.0393129		0.294738	-0.146811
	6.08	0.00950066	0.0133028		0.260491	-0.156335
	6.084	0.0108704	-0.00451943		0.226996	-0.11026
	6.088	0.00991955	-0.0114432		0.200136	-0.0391539
	6.092	0.00454757	0.00339583		0.179653	0.0283061
	6.096	0.00215582	0.0266315		0.164021	0.0636627
	6.1	0.00636374	0.0269979		0.154323	0.0534596
	6.104	0.0117296	-0.00397388		0.143412	0.027574
	6.108	0.0101905	-0.0399917		0.125326	0.0399976
	6.112	0.00334435	-0.0506242		0.107954	0.100352
	6.116	-0.00363014	-0.030095		0.0998753	0.152364
	6.12	-0.00767519	-0.000476227		0.099612	0.130937
	6.124	-0.00520605	0.00629627		0.0990617	0.0290347
	6.128	-0.00105128	-0.0236174		0.0891331	-0.0906861
	6.132	-0.00177669	-0.0749295		0.0670178	-0.154022
	6.136	-0.00792995	-0.117011		0.0419806	-0.149985
	6.14	-0.019578	-0.126223		0.0249639	-0.128325
	6.144	-0.031567	-0.103597		0.0136676	-0.11709
	6.148	-0.037138	-0.0657346		-0.00177951	-0.0854325
	6.152	-0.0395147	-0.0149249		-0.0190638	-0.0125189
	6.156	-0.0417469	0.0597952		-0.0263456	0.0548334
	6.16	-0.0385853	0.144523		-0.0231483	0.0545425
	6.164	-0.0242371	0.188752		-0.0217169	-0.0131031
	6.168	-0.000651661	0.156585		-0.0289141	-0.0917845
	6.172	0.015741	0.0781594		-0.0421354	-0.127395
	6.176	0.0145323	0.0133619		-0.0571802	-0.103721
	6.18	0.0100273	-0.02199		-0.0690199	-0.0453101
	6.184	0.00993127	-0.0485731		-0.0735858	0.00630075
	6.188	0.00583907	-0.0697136		-0.0733715	0.0340033
	6.192	-0.0030485	-0.0728013		-0.0748599	0.0571741
	6.196	-0.00986273	-0.0586668		-0.077422	0.0924294
	6.2	-0.0132896	-0.0367581		-0.0757627	0.121483
	6.204	-0.0163795	-0.0114744		-0.0697546	0.114378
	6.208	-0.0173255	0.0101759		-0.0642031	0.0711637
	6.212	-0.01433	0.0157234		-0.0647184	0.0211623
	6.216	-0.0109193	0.00256105		-0.0693311	-0.0163271
	6.22	-0.00979371	-0.0116483		-0.0734007	-0.0491249
	6.224	-0.0127522	0.000366944		-0.0780534	-0.0893335
	6.228	-0.0166972	0.0491132		-0.0850657	-0.133926
	6.232	-0.0142179	0.112352		-0.0949349	-0.168117
	6.236	-0.00369612	0.148754		-0.106407	-0.172483
	6.24	0.0114288	0.127669		-0.118721	-0.130873
	6.244	0.0247888	0.0546887		-0.1296	-0.0515531
	6.248	0.0278723	-0.0260539		-0.131725	0.0270356
	6.252	0.0189134	-0.0681367		-0.12653	0.0730508
	6.256	0.00756478	-0.0654488		-0.122087	0.0855231
	6.26	0.00225645	-0.0449105		-0.11753	0.0743152
	6.264	7.35999e-05	-0.0240143		-0.112682	0.0507089
	6.268	-0.00336145	-0.000977217		-0.111445	0.0374115
	6.272	-0.00484609	0.0178905		-0.112852	0.0543508
	6.276	-0.00139215	0.010351		-0.113211	0.0889597
	6.28	0.00278496	-0.0354584		-0.108234	0.0986429
	6.284	0.00190529	-0.0987838		-0.0994297	0.0592766
	6.288	-0.00768372	-0.135786		-0.0964917	0.00130858
	6.292	-0.0235099	-0.115044		-0.101602	-0.0237287
	6.296	-0.034931	-0.0428348		-0.1079	-0.00141758
	6.3	-0.0370259	0.0474862		-0.109895	0.0377528
	6.304	-0.0311355	0.116095		-0.106901	0.0562724
	6.308	-0.0174976	0.128947		-0.103414	0.0390876
	6.312	-0.00108059	0.0806757		-0.101445	-0.00434028
	6.316	0.00668628	0.00945128		-0.102228	-0.0431599
	6.32	0.00185949	-0.036851		-0.108902	-0.0407746
	6.324	-0.00496626	-0.044048		-0.116501	0.00667556
	6.328	-0.00824588	-0.0211035		-0.11608	0.0654215
	6.332	-0.011779	0.026826		-0.111256	0.107799
	6.336	-0.0126442	0.085466		-0.107033	0.12669
	6.34	-0.00399517	0.12106		-0.100378	0.11204
	6.344	0.00978979	0.11268		-0.0933813	0.0522575
	6.348	0.0187272	0.0751346		-0.0906231	-0.0430055
	6.352	0.0212938	0.0335929		-0.0941385	-0.135903
	6.356	0.0210562	-0.00747708		-0.10635	-0.182461
	6.36	0.0202688	-0.0570827		-0.12132	-0.168083
	6.364	0.0164415	-0.106405		-0.130933	-0.108357
	6.368	0.00499946	-0.121071		-0.13754	-0.0237958
	6.372	-0.0107512	-0.0775641		-0.139712	0.0560655
	6.376	-0.0204425	-0.00142158		-0.132943	0.0889401
	6.38	-0.016623	0.0503883		-0.123364	0.0540766
	6.384	-0.0057081	0.0506598		-0.118886	-0.0285081
	6.388	-0.000626784	0.0278816		-0.120663	-0.118996
	6.392	-0.00248528	0.0259423		-0.128436	-0.178953
	6.396	-0.00428026	0.056392		-0.140848	-0.181078
	6.4	-0.0016004	0.090383		-0.152546	-0.118158
	6.404	0.007679	0.0845448		-0.159934	-0.00970975
	6.408	0.0195341	0.0257374		-0.159415	0.0988385
	6.412	0.0218633	-0.044082		-0.148711	0.161771
	6.416	0.0107391	-0.0682797		-0.135438	0.169653
	6.42	-0.00160513	-0.0416343		-0.126177	0.14401
	6.424	-0.00411495	-0.0120938		-0.118375	0.104784
	6.428	0.000139182	-0.0167502		-0.112992	0.0629038
	6.432	0.000859673	-0.038589		-0.111942	0.0247981
	6.436	-0.00586973	-0.0331538		-0.111039	0.00856746
	6.44	-0.0136549	0.013997		-0.111758	0.0888295
	6.444	-0.0136471	0.0644617		-0.120224	0.368551
	6.448	-0.00354233	0.0630789		-0.119966	0.814421
	6.452	0.00843057	-0.000162296		-0.0767582	1.17896
	6.456	0.00862825	-0.0717278		0.00659441	1.21093
	6.46	-0.0047588	-0.0931462		0.082357	0.912317
	6.464	-0.0173666	-0.0664794		0.118262	0.50266
	6.468	-0.0191907	-0.0348602		0.120064	0.181667
	6.472	-0.0174117	-0.0127256		0.106441	-0.00377523
	6.476	-0.0205666	0.0209383		0.0904562	-0.103579
	6.48	-0.0224635	0.061593		0.0732505	-0.148436
	6.484	-0.0135867	0.0628298		0.0502479	-0.118074
	6.488	0.000175387	0.0034682		0.0264168	-0.0180799
	6.492	0.00127271	-0.0705837		0.0166138	0.0667381
	6.496	-0.0116482	-0.104038		0.0212592	0.0509203
	6.5	-0.0224226	-0.0925936		0.0216766	-0.0479149
	6.504	-0.0266215	-0.0531098		0.00796998	-0.13465
	6.508	-0.0319043	0.016637		-0.0128714	-0.14334
	6.512	-0.0344375	0.107262		-0.0305212	-0.0819741
	6.516	-0.0228568	0.171515		-0.040321	0.00875396
	6.52	-0.00211957	0.167474		-0.0444065	0.100047
	6.524	0.0139729	0.101058		-0.0447449	0.168002
	6.528	0.0212941	0.0139239		-0.0378907	0.179885
	6.532	0.0186814	-0.0478639		-0.0284225	0.125216
	6.536	0.0084752	-0.0583404		-0.0265921	0.041245
	6.54	0.000222392	-0.0214484		-0.0320639	-0.0159506
	6.544	-0.00311878	0.0400707		-0.042359	-0.0210606
	6.548	-0.00104922	0.0959987		-0.051494	-0.00493665
	6.552	0.0085877	0.115354		-0.0516257	-0.0129325
	6.556	0.0202743	0.0830973		-0.0531542	-0.0292983
	6.56	0.0280059	0.0151916		-0.0649471	0.0018737
	6.564	0.0269685	-0.0473691		-0.0734087	0.0802662
	6.568	0.0167367	-0.0696391		-0.0695781	0.144428
	6.572	0.00639226	-0.0520574		-0.0612481	0.153041
	6.576	0.00226656	-0.0187686		-0.055438	0.117819
	6.58	0.00131408	0.0160954		-0.0532327	0.0754895
	6.584	0.000758325	0.0502077		-0.0551904	0.0601448
	6.588	0.003682	0.0700853		-0.0592242	0.0838862
	6.592	0.0116735	0.0538358		-0.0605228	0.120802
	6.596	0.0183297	-0.00213605		-0.0563959	0.11549
	6.6	0.0172731	-0.0766295		-0.0487966	0.029149
	6.604	0.00990261	-0.138018		-0.0468293	-0.107874
	6.608	-0.00375177	-0.156401		-0.0593802	-0.204711
	6.612	-0.0211613	-0.122235		-0.0822403	-0.196398
	6.616	-0.0311111	-0.057291		-0.10054	-0.116011
	6.62	-0.0319662	0.010284		-0.104974	-0.0565215
	6.624	-0.0299083	0.0673222		-0.102063	-0.0616183
	6.628	-0.0234579	0.103571		-0.105732	-0.0811844
	6.632	-0.0114409	0.110568		-0.116266	-0.0312154
	6.636	-0.0013156	0.0979681		-0.123996	0.146719
	6.64	0.00344108	0.0806978		-0.123837	0.478915
	6.644	0.00874344	0.0545064		-0.108493	0.938916
	6.648	0.0148103	0.00834687		-0.0653844	1.40682
	6.652	0.0149102	-0.0536605		0.0122379	1.70566
	6.656	0.00934629	-0.116454		0.109148	1.72447
	6.66	0.000119775	-0.156595		0.195359	1.48315
	6.664	-0.015016	-0.138725		0.258103	1.07596
	6.668	-0.0325431	-0.0456864		0.295065	0.617288
	6.672	-0.0394404	0.0782763		0.298509	0.233813
	6.676	-0.0263728	0.147537		0.27438	0.0165048
	6.68	-0.00347018	0.116702		0.243077	-0.0365993
	6.684	0.00941963	0.0220394		0.216897	0.00443589
	6.688	0.00745956	-0.0633397		0.19669	0.0676272
	6.692	-0.00278918	-0.0899912		0.183643	0.116788
	6.696	-0.0151216	-0.0537211		0.173151	0.154767
	6.7	-0.0210598	0.0120855		0.161135	0.182139
	6.704	-0.0170377	0.0649065		0.155109	0.155108
	6.708	-0.00847557	0.0865193		0.155394	0.0353678
	6.712	-0.000782618	0.0894492		0.145517	-0.126015
	6.716	0.00414913	0.0916768		0.117516	-0.218728
	6.72	0.00862298	0.0887441		0.0831785	-0.18912
	6.724	0.017082	0.0619106		0.0571837	-0.0893099
	6.728	0.0241542	0.0169288		0.0449919	-0.0125296
	6.732	0.0205752	-0.0150948		0.0407432	0.00716716
	6.736	0.0136038	-0.0247722		0.0324194	0.0241971
	6.74	0.0126862	-0.0296664		0.0174119	0.0977614
	6.744	0.0114505	-0.0254739		0.0103837	0.199203
	6.748	0.00397867	0.0169371		0.0180652	0.241788
	6.752	-0.00145657	0.0900871		0.0288546	0.182343
	6.756	0.00680819	0.127353		0.0330867	0.0627583
	6.76	0.0261425	0.0747504		0.0256047	-0.0294715
	6.764	0.036874	-0.0311019		0.00794208	-0.0388859
	6.768	0.0259813	-0.0953329		-0.0058804	0.00692738
	6.772	0.00619842	-0.0749002		-0.0095233	0.0335897
	6.776	-0.00225836	-0.0184241		-0.0104254	-0.00618435
	6.78	0.00199961	0.00722436		-0.0139892	-0.105671
	6.784	0.00645107	-0.00963699		-0.0245664	-0.217364
	6.788	0.00443808	-0.0348327		-0.0443285	-0.27858
	6.792	-0.00128385	-0.0361113		-0.0687469	-0.248556
	6.796	-0.00664157	-0.00601509		-0.0899337	-0.140469
	6.8	-0.00891064	0.0398585		-0.100152	-0.017626
	6.804	-0.00507227	0.0721778		-0.0982753	0.0567096
	6.808	0.00358878	0.0665227		-0.0923955	0.0740051
	6.812	0.0111199	0.0244569		-0.0906327	0.0741221
	6.816	0.0130934	-0.0197548		-0.0917558	0.0833465
	6.82	0.00679834	-0.019246		-0.0892424	0.0856935
	6.824	-0.00268177	0.0389696		-0.0832159	0.0718194
	6.828	-0.00229434	0.105546		-0.0826672	0.0809279
	6.832	0.0120145	0.109486		-0.0873033	0.159366
	6.836	0.0275211	0.0318738		-0.0845491	0.316979
	6.84	0.0300913	-0.0751534		-0.0720257	0.554444
	6.844	0.0177861	-0.140097		-0.0536451	0.861863
	6.848	-0.000716621	-0.132109		-0.017503	1.15217
	6.852	-0.0145713	-0.0774432		0.0458608	1.28721
	6.856	-0.0184698	-0.0290997		0.116543	1.21558
	6.86	-0.0148031	-0.0166876		0.168671	1.00567
	6.864	-0.0131979	-0.0223566		0.201326	0.725793
	6.868	-0.0182881	-0.015421		0.224166	0.392984
	6.872	-0.020888	-0.00100789		0.228593	0.0605711
	6.876	-0.0167132	-0.00805806		0.203401	-0.160937
	6.88	-0.0129321	-0.0348275		0.16327	-0.21977
	6.884	-0.0163095	-0.0354007		0.131812	-0.17173
	6.888	-0.0266321	0.0214854		0.110473	-0.079899
	6.892	-0.0282202	0.0920314		0.090067	0.0493065
	6.896	-0.0115283	0.0951298		0.0756115	0.198718
	6.9	0.00554502	0.0109359		0.0764626	0.285782
	6.904	0.00646775	-0.0966594		0.0893598	0.228919
	6.908	-0.00681249	-0.147627		0.0981916	0.0489915
	6.912	-0.0254141	-0.110683		0.0870194	-0.133023
	6.916	-0.0376584	-0.0211962		0.0589978	-0.209477
	6.92	-0.0351499	0.0482558		0.0305178	-0.175522
	6.924	-0.0221523	0.0498983		0.0120672	-0.0998155
	6.928	-0.0127526	0.000829805		0.00170424	-0.0387942
	6.932	-0.0141819	-0.042044		-0.0065924	-0.00309608
	6.936	-0.0215954	-0.0392543		-0.0134968	0.0145513
	6.94	-0.0275427	0.000930531		-0.0184338	0.0154234
	6.944	-0.0255705	0.0391708		-0.0226183	0.00211961
	6.948	-0.0172526	0.0496192		-0.0283047	-0.0114203
	6.952	-0.0117318	0.0428402		-0.0359212	-0.0102805
	6.956	-0.0104878	0.0400752		-0.0427315	0.00379801
	6.96	-0.00806054	0.0429397		-0.0472912	0.0123739
	6.964	-0.00392638	0.0389418		-0.049118	0.00411888
	6.968	-2.79895e-05	0.0217345		-0.0523829	-0.00429408
	6.972	0.00213932	0.000172423		-0.0599982	0.00875338
	6.976	0.000554498	-0.00850405		-0.0648896	0.0298143
	6.98	-0.00337728	-0.00011512		-0.0638621	0.0260561
	6.984	-0.00365475	0.00479347		-0.0637457	-0.00616903
	6.988	8.78197e-05	-0.0149125		-0.0683226	-0.0355674
	6.992	0.000999579	-0.0475249		-0.0751828	-0.0239357
	6.996	-0.00504554	-0.0539114		-0.0830048	0.0498019
	7	-0.0147764	-0.0121288		-0.086953	0.17215
	7.004	-0.0182075	0.0486036		-0.0794692	0.316777
	7.008	-0.00992045	0.0699694		-0.0643305	0.508351
	7.012	0.00271071	0.0261126		-0.0497162	0.807233
	7.016	0.00746087	-0.041754		-0.0244752	1.1692
	7.02	-0.00129176	-0.0601664		0.0353535	1.39132
	7.024	-0.015396	-0.000454387		0.121086	1.29773
	7.028	-0.0183876	0.083468		0.189655	0.935394
	7.032	-0.00418005	0.111302		0.218197	0.513532
	7.036	0.0126644	0.067092		0.21492	0.200441
	7.04	0.0162592	0.00889749		0.197317	0.0283318
	7.044	0.0091724	-0.00958718		0.17712	-0.056018
	7.048	0.00416643	0.00581479		0.156372	-0.109083
	7.052	0.00651147	0.0205064		0.134979	-0.150871
	7.056	0.00928629	0.0232228		0.111937	-0.162935
	7.06	0.00856758	0.023847		0.0860326	-0.115718
	7.064	0.00899999	0.0248081		0.0633876	-0.0137462
	7.068	0.0115424	0.0247108		0.0517841	0.0929352
	7.072	0.0117547	0.0317128		0.0498325	0.150477
	7.076	0.0101025	0.0432769		0.0514044	0.143675
	7.08	0.0137146	0.0295213		0.0503656	0.0953965
	7.084	0.0212935	-0.0287379		0.0444742	0.0346016
	7.088	0.0199441	-0.0967366		0.0363803	-0.0241543
	7.092	0.00557828	-0.114394		0.025899	-0.0717716
	7.096	-0.0106774	-0.063382		0.0118357	-0.0965423
	7.1	-0.0167781	0.018622		-0.00238497	-0.0900763
	7.104	-0.0115282	0.085836		-0.0154121	-0.0505548
	7.108	-0.00259583	0.122351		-0.0266964	0.0113321
	7.112	0.00671708	0.131199		-0.0312581	0.070723
	7.116	0.0172362	0.113453		-0.0311006	0.107698
	7.12	0.0263158	0.0718645		-0.0305766	0.11584
	7.124	0.0303753	0.0201096		-0.0288225	0.0880064
	7.128	0.0288744	-0.0213093		-0.0274503	0.0158743
	7.132	0.0235096	-0.0343608		-0.030028	-0.0906745
	7.136	0.016239	-0.0146566		-0.039476	-0.190067
	7.14	0.0116473	0.0166936		-0.0577142	-0.224058
	7.144	0.0145465	0.0254763		-0.0796214	-0.163724
	7.148	0.0202313	0.00342971		-0.094752	-0.0402909
	7.152	0.0179749	-0.0266683		-0.0968935	0.0883535
	7.156	0.011401	-0.0566668		-0.0914661	0.19275
	7.16	0.00997197	-0.101323		-0.0846628	0.262703
	7.164	0.00500373	-0.148698		-0.0712636	0.268428
	7.168	-0.0113952	-0.155923		-0.0537001	0.189152
	7.172	-0.0285081	-0.105911		-0.0452906	0.063012
	7.176	-0.0360812	-0.0282176		-0.0494718	-0.0414026
	7.18	-0.0346044	0.0347291		-0.0604877	-0.0957974
	7.184	-0.0273849	0.0588765		-0.0704606	-0.128629
	7.188	-0.0181353	0.0496515		-0.0770116	-0.167123
	7.192	-0.0138818	0.0348136		-0.0880669	-0.185945
	7.196	-0.013935	0.0362213		-0.105531	-0.144862
	7.2	-0.011446	0.0517762		-0.117994	-0.0561839
	7.204	-0.00731912	0.0665757		-0.118929	0.0299697
	7.208	-0.00151647	0.068452		-0.115734	0.0837527
	7.212	0.00520945	0.0577984		-0.111681	0.100569
	7.216	0.00840763	0.0479197		-0.104646	0.0858478
	7.22	0.00901002	0.0461804		-0.100363	0.0655714
	7.224	0.0114515	0.0414934		-0.101673	0.080909
	7.228	0.0162977	0.023397		-0.101426	0.178891
	7.232	0.0169532	-0.00170422		-0.098189	0.437197
	7.236	0.0135069	-0.0291563		-0.0916112	0.938113
	7.24	0.0124141	-0.0649118		-0.0626298	1.6371
	7.244	0.00859801	-0.0995625		0.0153572	2.28084
	7.248	-0.00289224	-0.106728		0.146391	2.54497
	7.252	-0.0146333	-0.0790096		0.293738	2.29911
	7.256	-0.0201619	-0.038596		0.404677	1.70983
	7.26	-0.0202119	-0.00815969		0.457542	1.0672
	7.264	-0.0184257	0.0121213		0.466898	0.555872
	7.268	-0.0179507	0.0326926		0.454311	0.212226
	7.272	-0.0161965	0.0477879		0.425982	0.0183484
	7.276	-0.00895531	0.0395214		0.387637	-0.0506981
	7.28	-0.00275957	0.00924066		0.351883	-0.0399602
	7.284	-0.003876	-0.0222884		0.322043	-0.00380862
	7.288	-0.00706368	-0.0439531		0.296946	0.0171918
	7.292	-0.00932879	-0.0545424		0.274719	-0.00469077
	7.296	-0.0139811	-0.0428845		0.25515	-0.0768986
	7.3	-0.020357	0.00272254		0.232423	-0.157555
	7.304	-0.0217815	0.0678109		0.19789	-0.177118
	7.308	-0.014508	0.112337		0.163857	-0.110526
	7.312	-0.000846427	0.103656		0.141012	0.0120167
	7.316	0.0114933	0.0500525		0.124308	0.14031
	7.32	0.0135506	-0.00358324		0.118462	0.20977
	7.324	0.00726118	-0.0196667		0.123722	0.176942
	7.328	0.00233969	0.00289725		0.123383	0.0803808
	7.332	0.00181062	0.0442534		0.109011	0.00610672
	7.336	0.00419392	0.0811842		0.0901083	-0.012254
	7.34	0.0104922	0.0802913		0.077193	-0.0123147
	7.344	0.0215888	0.00778148		0.067426	-0.0359919
	7.348	0.0284739	-0.125532		0.0557798	-0.0846621
	7.352	0.016904	-0.247352		0.0413525	-0.125013
	7.356	-0.0109019	-0.276749		0.022322	-0.117614
	7.36	-0.0403119	-0.189662		0.00273933	-0.0611668
	7.364	-0.0580356	-0.0359241		-0.0078687	-0.00810815
	7.368	-0.055268	0.0963225		-0.0097558	-0.00802565
	7.372	-0.0364785	0.145347		-0.0136593	-0.0454939
	7.376	-0.0175375	0.117097		-0.0249227	-0.0597993
	7.38	-0.00807914	0.0627933		-0.0386687	-0.0149547
	7.384	-0.00570163	0.0291521		-0.0466975	0.0684482
	7.388	-0.00676341	0.0342492		-0.0471165	0.135678
	7.392	-0.0069922	0.0660383		-0.0413814	0.13611
	7.396	-0.00202054	0.0888851		-0.0334389	0.0646316
	7.4	0.00839717	0.0675485		-0.0338944	-0.0191474
	7.404	0.017909	0.00232015		-0.0461372	-0.0447621
	7.408	0.0166787	-0.0652967		-0.0585871	-0.011639
	7.412	0.00593739	-0.0896577		-0.0613758	0.0176419
	7.416	-0.00506399	-0.0533965		-0.059658	0.000659537
	7.42	-0.0129951	0.0272003		-0.0621433	-0.0448909
	7.424	-0.0121049	0.104244		-0.0699221	-0.0736203
	7.428	0.00223353	0.126617		-0.0789648	-0.0345873
	7.432	0.0179003	0.0914198		-0.087983	0.142048
	7.436	0.0221029	0.0418504		-0.0952106	0.505167
	7.44	0.0197447	0.00686227		-0.0831492	0.969543
	7.444	0.0194328	-0.0213516		-0.0303901	1.29771
	7.448	0.0182636	-0.0503818		0.0544909	1.28975
	7.452	0.0120994	-0.0655119		0.129962	0.983818
	7.456	0.00360165	-0.0490798		0.164334	0.597464
	7.46	-0.00319635	-0.00385791		0.166704	0.28831
	7.464	-0.004383	0.0442207		0.161912	0.0614073
	7.468	0.00190659	0.068348		0.150119	-0.111207
	7.472	0.00973003	0.0708116		0.123335	-0.20812
	7.476	0.0124248	0.0780199		0.0921375	-0.206631
	7.48	0.013704	0.0996618		0.0661306	-0.119203
	7.484	0.0206711	0.111938		0.0454369	0.0154509
	7.488	0.0310775	0.0882909		0.0354817	0.12913
	7.492	0.038549	0.032518		0.0395997	0.15273
	7.496	0.0386734	-0.0214953		0.0450003	0.0842109
	7.5	0.0306213	-0.0404543		0.0387468	-0.0115613
	7.504	0.0214215	-0.0249159		0.0253485	-0.0747538
	7.508	0.0189955	-0.00444221		0.0111111	-0.0798098
	7.512	0.0200431	0.000414833		-0.00447724	-0.0207102
	7.516	0.0188693	-0.00659177		-0.0170246	0.0719781
	7.52	0.0165933	-0.0160942		-0.0176648	0.122031
	7.524	0.0145336	-0.0252807		-0.00948078	0.0721501
	7.528	0.0113768	-0.0340204		-0.00805446	-0.0504542
	7.532	0.00797045	-0.0403858		-0.0188506	-0.156228
	7.536	0.00453613	-0.0364722		-0.0391158	-0.170431
	7.54	-0.000803879	-0.0130239		-0.0603273	-0.0965241
	7.544	-0.00422497	0.0236625		-0.0691197	-0.010992
	7.548	-0.00103198	0.0517397		-0.0670887	0.0204708
	7.552	0.00484078	0.0547136		-0.0665128	0.00909704
	7.556	0.00939136	0.0285253		-0.0715461	0.0125434
	7.56	0.0128811	-0.0219249		-0.0783592	0.0611251
	7.564	0.0120334	-0.0732834		-0.0797174	0.1291
	7.568	0.00260106	-0.0865336		-0.0732897	0.169776
	7.572	-0.0104589	-0.0430833		-0.0648022	0.160852
	7.576	-0.0158129	0.0323414		-0.0587254	0.109099
	7.58	-0.0103205	0.099884		-0.0559417	0.0322049
	7.584	-0.000588839	0.140065		-0.0581102	-0.0474151
	7.588	0.0102753	0.150245		-0.0658135	-0.103324
	7.592	0.0224605	0.127809		-0.0770648	-0.114083
	7.596	0.032614	0.0723262		-0.0888159	-0.0745418
	7.6	0.0374855	-0.00449769		-0.0965867	0.00205967
	7.604	0.0349258	-0.0772731		-0.0989193	0.0876051
	7.608	0.0243318	-0.119139		-0.0960024	0.135611
	7.612	0.0101262	-0.12277		-0.0856534	0.0976851
	7.616	-0.000866168	-0.104479		-0.0759226	-0.0202923
	7.62	-0.00716715	-0.0787561		-0.0803388	-0.139868
	7.624	-0.0133568	-0.0398149		-0.0967201	-0.180088
	7.628	-0.0189048	0.0169221		-0.113317	-0.127982
	7.632	-0.0175289	0.0676874		-0.122823	-0.0358974
	7.636	-0.00754243	0.0764252		-0.123172	0.0233121
	7.64	0.00328619	0.0336637		-0.116922	0.00661818
	7.644	0.00627435	-0.0366441		-0.11265	-0.0603901
	7.648	0.00261109	-0.0992037		-0.118638	-0.0975312
	7.652	-0.00720296	-0.124396		-0.131402	-0.0479282
	7.656	-0.0216449	-0.107824		-0.138617	0.0571959
	7.66	-0.0293538	-0.0790435		-0.131999	0.128729
	7.664	-0.0288344	-0.0602439		-0.118116	0.114975
	7.668	-0.0321905	-0.0301775		-0.109646	0.0505347
	7.672	-0.0390152	0.0341971		-0.110688	0.0115279
	7.676	-0.0363109	0.105703		-0.116571	0.0392861
	7.68	-0.0213864	0.135841		-0.117908	0.110347
	7.684	-0.00496041	0.117714		-0.111723	0.164811
	7.688	0.00290638	0.0866766		-0.100784	0.153044
	7.692	0.00539192	0.0672285		-0.0889263	0.0766868
	7.696	0.0101555	0.0513068		-0.0867163	-0.00254759
	7.7	0.0146893	0.0264444		-0.0953872	-0.0221619
	7.704	0.0155884	-0.00295854		-0.102522	0.0112424
	7.708	0.0140052	-0.0201354		-0.102433	0.0333832
	7.712	0.00903243	-0.00988365		-0.0972167	-0.00141163
	7.716	0.00410696	0.0215591		-0.0954086	-0.0636026
	7.72	0.00631689	0.0457688		-0.104742	-0.0779286
	7.724	0.0130723	0.0454089		-0.117283	-0.0172147
	7.728	0.0154568	0.0292884		-0.120117	0.056418
	7.732	0.0149163	0.00461313		-0.111756	0.0630689
	7.736	0.0167904	-0.030287		-0.103031	0.00141771
	7.74	0.0147533	-0.057059		-0.106005	-0.0541369
	7.744	0.0044485	-0.0454504		-0.116724	-0.0514709
	7.748	-0.00406549	0.000194434		-0.121724	-0.0154984
	7.752	-0.00198951	0.0411056		-0.119826	0.00555446
	7.756	0.00478151	0.0544534		-0.118682	0.00153553
	7.76	0.00872357	0.0512992		-0.119272	-0.00484417
	7.764	0.0100998	0.0421465		-0.121155	0.0101387
	7.768	0.0129788	0.0128661		-0.123992	0.044327
	7.772	0.0176645	-0.0467833		-0.121292	0.0660649
	7.776	0.0149481	-0.103775		-0.114255	0.0565558
	7.78	-7.94223e-06	-0.104025		-0.112039	0.0394371
	7.784	-0.0156296	-0.0394702		-0.114268	0.0392496
	7.788	-0.018198	0.0363345		-0.11369	0.0380807
	7.792	-0.00871812	0.0708322		-0.109244	0.00429174
	7.796	0.00104734	0.0694665		-0.107766	-0.0578375
	7.8	0.00327707	0.0737645		-0.113256	-0.113113
	7.804	0.0034956	0.0940985		-0.122093	-0.134567
	7.808	0.0119561	0.0922539		-0.131292	-0.12115
	7.812	0.0241743	0.0358181		-0.138459	-0.0878621
	7.816	0.0285068	-0.0547195		-0.141452	-0.0417482
	7.82	0.0208957	-0.119708		-0.144039	0.0337685
	7.824	0.00368865	-0.111664		-0.14506	0.170703
	7.828	-0.0117899	-0.0369096		-0.137833	0.424602
	7.832	-0.0136766	0.0551926		-0.124055	0.878059
	7.836	-0.00571777	0.121481		-0.097912	1.52079
	7.84	0.00498789	0.146501		-0.0281855	2.09629
	7.844	0.0180063	0.130144		0.102091	2.23158
	7.848	0.0288004	0.0833617		0.243665	1.81482
	7.852	0.0329873	0.0283124		0.326501	1.11987
	7.856	0.0316379	-0.0115384		0.342779	0.504994
	7.86	0.0265975	-0.0198903		0.327243	0.128116
	7.864	0.0203216	0.00571645		0.299184	-0.0308085
	7.868	0.017164	0.0453327		0.2653	-0.0475683
	7.872	0.0211319	0.063477		0.237512	-0.00987694
	7.876	0.0287288	0.0364366		0.219505	0.0149325
	7.88	0.0322179	-0.0294403		0.202137	0.0134682
	7.884	0.0289652	-0.103542		0.182128	-0.00484368
	7.888	0.0174848	-0.147826		0.165222	-0.048342
	7.892	0.00036073	-0.139658		0.149708	-0.112275
	7.896	-0.0133483	-0.0871769		0.126637	-0.145407
	7.9	-0.0196926	-0.0172962		0.0979343	-0.0976979
	7.904	-0.0190308	0.0490366		0.0753407	0.0141596
	7.908	-0.0138203	0.105451		0.0648746	0.11151
	7.912	-0.00606473	0.147657		0.0652187	0.118724
	7.916	0.00653734	0.164583		0.0677054	0.0334766
	7.92	0.0208996	0.149441		0.0589073	-0.06175
	7.924	0.0309862	0.105912		0.0379431	-0.0772983
	7.928	0.0381477	0.042046		0.0177576	-0.00495484
	7.932	0.0402239	-0.0259316		0.00870559	0.0827229
	7.936	0.0333059	-0.0755885		0.00972749	0.107853
	7.94	0.0229204	-0.0977777		0.0127058	0.0519221
	7.944	0.0135671	-0.100014		0.00948901	-0.0378266
	7.948	0.00510534	-0.0879752		-0.00342696	-0.0958137
	7.952	-0.00293492	-0.0577204		-0.0203427	-0.0969152
	7.956	-0.00954227	-0.0108155		-0.0324758	-0.060823
	7.96	-0.0105762	0.0299542		-0.0398453	-0.00218327
	7.964	-0.00454283	0.0324549		-0.0482098	0.075949
	7.968	0.00257967	-0.0105348		-0.0512246	0.127813
	7.972	0.0033223	-0.0613044		-0.0408789	0.0869511
	7.976	-0.00585588	-0.0618607		-0.0329022	-0.0235243
	7.98	-0.019273	0.00322059		-0.0453456	-0.0952276
	7.984	-0.020086	0.0758456		-0.0644948	-0.075866
	7.988	-0.00443739	0.0894393		-0.0713856	-0.0115643
[truncated: 601 more rows]

## Sheet: Fig. 2a
Fig. 2a	Frames after AP	WT response	Syt1KO response
	1	0.0890721	0.00958149
	2	0.208774	0.0397022
	3	0.102078	0.0487729
	4	0.0237725	0.0298711
	5	0.00815287	0.0264083
	6	0.00810654	0.0193453
	7	0.00459381	0.0136588
	8	0.00386637	0.0134315
	9	0.00369375	0.0112424
	10	0.00299257	0.00965532
	11	0.00285514	0.00962363
	12	0.00258552	0.00966027
	13	0.00298521	0.00936601
	14	0.00304046	0.00766335
	15	0.00203003	0.00666237
	16	0.00213096	0.00670909
	17	0.00158699	0.00615708
	18	0.00133173	0.00546878
	19	0.00210074	0.00608673
	20	0.00194932	0.00511446
	21	0.00153141	0.00494365
	22	0.00168032	0.00494427
	23	0.00166279	0.00405959
	24	0.00158198	0.00470003
	25	0.00174803	0.00511482
	26	0.00177363	0.00452193
	27	0.00182888	0.00403275
	28	0.00151706	0.00363868
	29	0.00131832	0.00358283
	30	0.00170035	0.00468607
	31	0.0012065	0.00413872
	32	0.00116241	0.00391377
	33	0.0011772	0.00385306
	34	0.0014562	0.00405856
	35	0.0013726	0.00362706
	36	0.0015212	0.00383613
	37	0.00106482	0.0035948
	38	0.00141371	0.00336696
	39	0.00102897	0.00339885
	40	0.0011561	0.00372299
	41	0.00130507	0.00414044
	42	0.000974221	0.00364193
	43	0.00123492	0.00346614
	44	0.00125515	0.00283819
	45	0.00116072	0.00364834
	46	0.000915252	0.00312219
	47	0.000706412	0.0024282
	48	0.000871066	0.00311589
	49	0.000829925	0.0025237
	50	0.00171288	0.00254052

## Sheet: Fig. 2b
Fig. 2b		Synchronous release		Asynchronous release		Total release			WT neurons	Prep number	Cell ID	DIV	Average synchronous release (steady state)	Average asynchronous release (steady state)	Average total release (steady state)		Syt1-/- neurons	Prep number	Cell ID	DIV	Average synchronous release (steady state)	Average asynchronous release (steady state)	Average total release (steady state)
	AP number	WT	Syt1-/-	WT	Syt1-/-	WT	Syt1-/-			WT1	1	16	0.519268	0.241257	0.760525			Syt1KO1	1	15	0.0166087	0.255907	0.272516
	1	0.898256	0.140815	0.0715022	0.210679	0.969759	0.351494			WT1	2	16	0.279084	0.158292	0.437375			Syt1KO1	2	15	0.0442019	0.181359	0.225561
	2	0.633061	0.163812	0.0759222	0.308819	0.708983	0.472631			WT1	3	19	0.313844	0.182298	0.496142			Syt1KO1	3	15	0.0691741	0.335054	0.404228
	3	0.54157	0.149836	0.0789358	0.329275	0.620506	0.479111			WT1	4	19	0.383611	0.271193	0.654804			Syt1KO2	4	16	0.0717352	0.277274	0.349009
	4	0.517733	0.141331	0.0707321	0.329399	0.588465	0.47073			WT1	5	19	0.183782	0.0735753	0.257357			Syt1KO2	5	16	0.146938	0.375409	0.522347
	5	0.479262	0.144225	0.112128	0.342849	0.59139	0.487074			WT2	6	17	0.542534	0.242753	0.785287			Syt1KO2	6	16	0.106931	0.461502	0.568432
	6	0.43571	0.134472	0.0730177	0.302112	0.508728	0.436583			WT3	7	15	0.328233	0.0627368	0.39097			Syt1KO3	7	15	0.0602445	0.141057	0.201302
	7	0.430691	0.163912	0.0949276	0.307861	0.525618	0.471772			WT4	8	16	0.230941	0.0601329	0.291074			Syt1KO4	8	16	0.176156	0.706338	0.882494
	8	0.432367	0.144922	0.107399	0.29788	0.539766	0.442802			WT4	9	17	0.321857	0.0503883	0.372245			Syt1KO4	9	16	0.0762571	0.346822	0.423079
	9	0.408178	0.135935	0.0734044	0.282846	0.481582	0.418782			WT5	10	17	0.544387	0.075376	0.619763			Syt1KO4	10	17	0.0571738	0.0838937	0.141067
	10	0.428646	0.0921013	0.0811142	0.342374	0.509761	0.434475			WT5	11	17	0.460195	0.108356	0.568551			Syt1KO4	11	17	0.0650577	0.229838	0.294896
	11	0.453066	0.106887	0.100418	0.351897	0.553484	0.458784			WT5	12	17	0.277347	0.146602	0.423949
	12	0.420787	0.117655	0.101441	0.278921	0.522229	0.396576			WT5	13	20	0.33442	0.15334	0.48776
	13	0.460191	0.109774	0.0662291	0.344976	0.52642	0.45475			WT5	14	20	0.366796	0.0898878	0.456684
	14	0.380635	0.106934	0.097021	0.339426	0.477656	0.44636			WT5	15	20	0.370464	0.0964112	0.466875
	15	0.406336	0.138287	0.124387	0.281416	0.530723	0.419702			WT5	16	20	0.273518	0.0821326	0.35565
	16	0.427158	0.0968404	0.134865	0.338517	0.562023	0.435358
	17	0.405802	0.112697	0.117432	0.313631	0.523234	0.426328
	18	0.385608	0.0872854	0.142178	0.300205	0.527785	0.38749
	19	0.390481	0.122685	0.0999727	0.312714	0.490454	0.4354									Two-tailed Mann-Whitney U test
	20	0.399044	0.122473	0.116598	0.314115	0.515642	0.436588									Group	N	Missing	Median	0.25	0.75
	21	0.400289	0.0697165	0.11862	0.363506	0.518909	0.433222									WT Average synchronous release (steady state)	16	0	0.331	0.278	0.422
	22	0.389403	0.102184	0.112978	0.305314	0.502382	0.407498									Syt-/- Average synchronous release (steady state)	11	0	0.0692	0.0579	0.0993
	23	0.41205	0.117704	0.0972056	0.330516	0.509255	0.44822									Mann-Whitney U Statistic= 0.000
	24	0.365422	0.063812	0.126597	0.286149	0.492018	0.349961									T = 66.000 n(small)= 11 n(big)= 16 (P = <0.001)
	25	0.37579	0.0928515	0.104797	0.340309	0.480587	0.433161
	26	0.354949	0.115176	0.120558	0.307249	0.475508	0.422425
	27	0.388646	0.0625818	0.127608	0.297689	0.516254	0.360271									Two-tailed Mann-Whitney U test
	28	0.424009	0.097551	0.127084	0.371877	0.551092	0.469428									Group	N	Missing	Median	0.25	0.75
	29	0.387346	0.0933348	0.116849	0.357964	0.504195	0.451299									WT Average asynchronous release (steady state)	16	0	0.102	0.0745	0.17
	30	0.352438	0.0652627	0.138967	0.269858	0.491406	0.33512									Syt-/- Average asynchronous release (steady state)	11	0	0.277	0.193	0.368
	31	0.344201	0.100908	0.124979	0.278758	0.46918	0.379666									Mann-Whitney U Statistic= 25.000
	32	0.366904	0.0825089	0.14168	0.336301	0.508584	0.41881									T = 217.000 n(small)= 11 n(big)= 16 (P = 0.002)
	33	0.390317	0.102562	0.104438	0.236857	0.494755	0.33942
	34	0.335218	0.0916599	0.117881	0.322908	0.453099	0.414568
	35	0.334749	0.0778788	0.146051	0.305904	0.4808	0.383783									Two-tailed Mann-Whitney U test
	36	0.369171	0.113676	0.133701	0.295411	0.502872	0.409087									Group	N	Missing	Median	0.25	0.75
	37	0.352755	0.0857188	0.106658	0.280202	0.459413	0.365921									WT Average total release (steady state)	16	0	0.462	0.382	0.594
	38	0.339738	0.0881347	0.160847	0.309492	0.500585	0.397627									Syt-/- Average total release (steady state)	11	0	0.349	0.237	0.498
	39	0.342003	0.119792	0.123926	0.274083	0.465929	0.393875									Mann-Whitney U Statistic= 53.000
	40	0.345084	0.061827	0.136343	0.290846	0.481428	0.352673									T = 119.000 n(small)= 11 n(big)= 16 (P = 0.089)
	41	0.333587	0.0523646	0.155116	0.312017	0.488703	0.364382
	42	0.329191	0.0707709	0.143099	0.288684	0.47229	0.359455
	43	0.352168	0.0735647	0.130064	0.31506	0.482232	0.388625
	44	0.29078	0.0462089	0.153143	0.27433	0.443923	0.320539
	45	0.351762	0.058444	0.137396	0.303013	0.489159	0.361457
	46	0.315863	0.0509848	0.145001	0.337655	0.460864	0.388639
	47	0.324907	0.0648566	0.126861	0.329236	0.451768	0.394093
	48	0.345716	0.0655896	0.119867	0.308795	0.465583	0.374384
	49	0.356187	0.0661287	0.163204	0.262589	0.519391	0.328718
	50	0.338804	0.0786906	0.152553	0.348128	0.491358	0.426819
	51	0.352064	0.0355632	0.158793	0.31996	0.510857	0.355524

## Sheet: Fig. 3a
Fig. 3a(i)	WT Example 1, Cell ID - 3, Experimental data	Bouton	nT	nA/nT		Fig. 3a(ii), Experimental data		Mean nA/nT over 51 APs	Mean nA/nT by quantile group				Mean nT over 51 APs	Mean nT by quantile group					Fig. 3a(iii), Experimental data		nT	nT, SEM	nA/nT	nA/nT, SEM
		1	0.492102	0.213154		Prep number	Cell ID		T1, Low nT	T2, Medium nT	T3, High nT			T1, Low nT	T2, Medium nT	T3, High nT				T1, Low nT	0.114	0.0116	0.3385	0.0432
		2	0.0393529	1		WT1	1	0.2512	0.2937	0.1545	0.3001		0.9478	0.0835	0.6181	2.25				T2, Medium nT	0.4593	0.0451	0.2032	0.0286
		3	1.48536	0.337919		WT1	2	0.3779	0.4999	0.2805	0.3381		0.6292	0.1648	0.5047	1.2761				T3, High nT	1.2566	0.1093	0.2143	0.0195
		4	0.337268	0.260077		WT1	3	0.3743	0.5291	0.2874	0.3021		0.5834	0.1264	0.4774	1.1816
		5	0.815831	0.366633		WT1	4	0.4703	0.7469	0.3413	0.3089		0.8088	0.074	0.4199	1.9693
		6	1.01604	0.298113		WT1	5	0.3396	0.4954	0.2776	0.2415		0.3716	0.0488	0.2049	0.8833
		7	0.458465	0.0722244		WT2	6	0.2391	0.2584	0.2066	0.2521		1.0083	0.245	0.973	1.8069
		8	0.712834	0.346241		WT3	7	0.1569	0.1942	0.1534	0.1232		0.4102	0.0869	0.2364	0.9071
		9	0.110893	1		WT4	8	0.1756	0.2439	0.089	0.1877		0.3202	0.0855	0.2562	0.6402
		10	0.368069	0.708942		WT4	9	0.1173	0.1715	0.0633	0.1115		0.4779	0.0853	0.4207	0.9671
		11	0.0392035	0		WT5	10	0.1214	0.2032	0.0593	0.1018		0.7452	0.1396	0.591	1.5052
		12	0.433458	0.189395		WT5	11	0.1596	0.1951	0.1215	0.1622		0.6038	0.1255	0.5188	1.1854
		13	0.306809	0.587137		WT5	12	0.4315	0.5254	0.4932	0.2602		0.6108	0.107	0.4534	1.3381
		14	0.711964	0.208946		WT5	13	0.2991	0.4199	0.206	0.2682		0.5791	0.1173	0.4731	1.1592
		15	0.0969894	0.61176		WT5	14	0.1573	0.2009	0.114	0.1554		0.5901	0.1074	0.4513	1.2303
		16	0.758198	0.116961		WT5	15	0.1796	0.2038	0.1744	0.1599		0.502	0.1494	0.4092	0.9582
		17	0.792268	0.452343		WT5	16	0.2071	0.2344	0.2296	0.1557		0.4151	0.0782	0.3407	0.8475
		18	0.298328	0.16367
		19	1.12793	0.215605
		20	1.47029	0.296002
		21	0.259176	0.105676			Statistical analysis
		22	0.0960846	0.578036			Experimental data, mean nA/nT by quantile group
		23	1.4439	0.428427			One Way Repeated Measures Analysis of Variance
		24	0.979095	0.281759			P<0.001
		25	0.0862642	1
		26	0.189975	0.141428			All Pairwise Multiple Comparison Procedures (Holm-Sidak method), two-tailed:
		27	0.245263	0.479285			Overall significance level = 0.05
		28	0.191927	0.840455
		29	0.609887	0.350543			Comparison	Diff of Means	t	Unadjusted P	Critical level	Significant ?
		30	0.0392119	0.532541			Group 1 vs Group 2	0.135	5.186	<0.001	0.017	Yes
		31	0.396738	0.347318			Group 1 vs Group 3	0.124	4.763	<0.001	0.025	Yes
		32	0.266447	0.471089			Group 2 vs Group 3	0.011	0.424	0.675	0.05	No
		33	0.352163	0.26698
		34	1.30445	0.287855
		35	1.4003	0.441421
		36	1.08713	0.264718
		37	0.0864494	0.213112
		38	2.11725	0.280996
		39	0.114567	0.56137
		40	0.744664	0.308562
		41	0.396778	0.228646
		42	0.145522	0.46002
		43	0.0650762	1
		44	1.0472	0.212595
		45	0.638355	0.243566
		46	0.44654	0.245737
		47	0.86322	0.238796
		48	0.0762251	0
		49	0.410979	0.144628
		50	1.1971	0.3141

## Sheet: Fig. 3b
Fig. 3b(i)	Syt1-/- Example 1, Cell ID - 10, Experimental data	Bouton	nT	nA/nT		Fig. 3b(ii), Experimental data		Mean nA/nT over 51 APs	Mean nA/nT by quantile group				Mean nT over 51 APs	Mean nT by quantile group					Fig. 3b(iii), Experimental data		nT	nT, SEM	nA/nT	nA/nT, SEM
		1	0.440028	0.726568		Prep number	Cell ID		T1, Low nT	T2, Medium nT	T3, High nT			T1, Low nT	T2, Medium nT	T3, High nT				T1, Low nT	0.1005	0.0264	0.8435	0.0202
		2	1.8906	0.850561		Syt1KO1	1	0.8377	0.7977	0.8493	0.871		0.3415	0.0576	0.1913	0.8112				T2, Medium nT	0.3555	0.0762	0.7499	0.0265
		3	0.692149	0.885918		Syt1KO1	2	0.7914	0.7994	0.788	0.7867		0.2578	0.0564	0.2042	0.5127				T3, High nT	0.9716	0.1452	0.7503	0.0266
		4	1.33133	0.763841		Syt1KO1	3	0.8075	0.8397	0.7599	0.8242		0.5136	0.0767	0.4105	1.095
		5	1.43481	0.740637		Syt1KO2	4	0.7875	0.8481	0.7527	0.7617		0.3981	0.0535	0.3001	0.8407
		6	0.770409	0.852011		Syt1KO2	5	0.6821	0.8089	0.6152	0.6172		0.6665	0.096	0.4833	1.4423
		7	1.26919	0.782404		Syt1KO2	6	0.803	0.8189	0.819	0.7712		0.666	0.1535	0.5161	1.3286
		8	0.720604	0.762403		Syt1KO3	7	0.8316	1	0.7625	0.7075		0.1973	0.0353	0.1312	0.4825
		9	0.0596663	1		Syt1KO4	8	0.7895	0.8722	0.7129	0.7832		1.1076	0.3391	0.9946	1.989
		10	0.165387	1		Syt1KO4	9	0.8595	0.9214	0.8647	0.7884		0.4727	0.0643	0.2633	1.1176
		11	0.0783795	1		Syt1KO4	10	0.6379	0.7636	0.5814	0.5686		0.185	0.0393	0.0858	0.43
		12	0.0666363	1		Syt1KO4	11	0.7767	0.809	0.7438	0.7737		0.3592	0.1338	0.3302	0.6384
		13	0.0588353	0.679188
		14	0.984742	0.817776
		15	0.0636467	1
		16	0.155289	0.874298
		17	0.560437	0.771096
		18	0.574058	0.767158
		19	0.481272	0.906395
		20	0.284152	1
		21	0.161495	0.753232			Statistical analysis
		22	0.0905721	1			Experimental data, mean nA/nT by quantile group
		23	0.193115	1			One Way Repeated Measures Analysis of Variance
		24	0.297885	0.819168			P=0.002
		25	0.0864322	1
		26	0.160621	0.645688			All Pairwise Multiple Comparison Procedures (Holm-Sidak method), two-tailed:
		27	0.516918	0.796294			Overall significance level = 0.05
		28	2.24975	0.774725
		29	0.152609	0.820154			Comparison	Diff of Means	t	Unadjusted P	Critical level	Significant ?
		30	0.0922876	1			Group 1 vs Group 2	0.0936	3.703	0.001	0.017	Yes
		31	0.0752285	0.418316			Group 1 vs Group 3	0.0932	3.688	0.001	0.025	Yes
		32	0.336753	0.696815			Group 2 vs Group 3	0.000369	0.0146	0.988	0.05	No
		33	0.0588735	0.644423
		34	0.0391313	1
		35	1.29117	0.683999
		36	0.0579004	1
		37	0.09392	1
		38	0.443495	1
		39	0.963893	0.835413
		40	0.0604354	1
		41	0.0392204	1
		42	1.51375	0.741122
		43	0.0392552	1
		44	0.259931	0.837206
		45	0.323232	0.890336
		46	0.0629967	1

## Sheet: Fig. 4b
Fig. 4b(i)	WT 20 Hz Neuorn 1, Cell ID 108	Bouton	nT	nA/nT		Fig. 4b(ii), Experimental data				Mean nA/nT	Mean nA/nT by quantile group				Mean nT	Mean nT by quantile group				Fig. 4b(iii), Experimental data		nT	nT, SEM	nA/nT	nA/nT, SEM
		1	0.106701	0				Prep number	Cell ID		Group 1, Low nT	Group 2, Medium nT	Group 3, High nT			Group 1, Low nT	Group 2, Medium nT	Group 3, High nT			Group 1, Low nT	0.2339	0.0159	0.1001	0.0137
		2	0.267275	0.404625				WT101	103	0.0542	0.0823	0.0434	0.0369		0.9783	0.3598	0.899	1.676			Group 2, Medium nT	0.5723	0.0451	0.0609	0.0112
		3	0.716508	0				WT101	104	0.0531	0.0572	0.0636	0.0385		0.7677	0.2841	0.7114	1.3149			Group 3, High nT	1.222	0.0724	0.0527	0.0095209
		4	1.88245	0.0316055				WT101	105	0.0637	0.1155	0.05	0.0233		0.7753	0.2638	0.6865	1.411
		5	1.15313	0.0371338				WT101	107	0.0977	0.1741	0.0609	0.0561		0.7563	0.2371	0.5614	1.5061
		6	0.585754	0.227431				WT101	108	0.0548	0.1114	0.0289	0.0234		1.1414	0.3674	1.0989	1.976
		7	0.486596	0.127126				WT101	109	0.0285	0.0414	0.0194	0.0242		0.5676	0.2076	0.4639	1.0486
		8	2.29582	0				WT101	110	0.0419	0.0515	0.0505	0.0236		0.721	0.2343	0.6324	1.302
		9	1.16369	0.0672542				WT104	117	0.0625	0.1016	0.0559	0.0298		0.6595	0.2158	0.5604	1.2023
		10	1.56153	0.0234883				WT104	120	0.0333	0.0645	0.0069013	0.0284		0.8996	0.2671	0.6963	1.7353
		11	2.16309	0.0854747				WT104	123	0.0274	0.0344	0.0076431	0.0398		0.6461	0.28	0.6022	1.0755
		12	1.84863	0.0705567				WT105	124	0.0233	0.0453	0.0095852	0.0151		0.8835	0.3604	0.7938	1.4964
		13	1.79143	0.0217275				WT105	125	0.0447	0.0184	0.0629	0.0531		0.6216	0.2045	0.5396	1.1485
		14	0.318666	0				Wt106	127	0.1139	0.1198	0.1118	0.11		0.5216	0.1843	0.4082	0.979
		15	0.317885	0.240716				WT106	128	0.079	0.1619	0.0329	0.0407		0.5281	0.1816	0.432	0.9892
		16	2.72701	0.0403174				Wt106	129	0.199	0.2277	0.1997	0.1688		0.6352	0.2508	0.5522	1.1123
		17	0.653847	0.0787682				WT107	130	0.0748	0.0956	0.0772	0.0512		0.4808	0.1459	0.3337	0.9706
		18	1.53095	0				WT107	131	0.0921	0.143	0.0768	0.0565		0.4212	0.1288	0.3184	0.8163
		19	0.848608	0.0400936				WT107	132	0.0572	0.0557	0.0644	0.0513		0.4815	0.1695	0.416	0.8771
		20	0.156616	0.345259				WT107	133	0.043	0.0711	0.0277	0.0288		0.4428	0.1539	0.369	0.8199
		21	1.5393	0				WT107	134	0.1845	0.2297	0.1677	0.1548		0.5049	0.1821	0.3704	0.9821
		22	0.0942827	0
		23	0.0938459	0
		24	1.5242	0.0320625
		25	2.71211	0.0148701					Statistical analysis
		26	0.221889	0					Experimental data, mean nA/nT by quantile group
		27	0.696973	0.069691					One Way Repeated Measures Analysis of Variance
		28	1.74597	0.030423					P<0.001
		29	0.155576	0.324397
		30	2.38266	0.0384094					All Pairwise Multiple Comparison Procedures (Holm-Sidak method), two-tailed:
		31	1.71555	0					Overall significance level = 0.05
		32	0.427339	0
		33	1.60313	0.0921969					Comparison	Diff of Means	t	Unadjusted P	Critical level	Significant ?
		34	0.333793	0.395607					Group 1 vs Group 2	0.0474	6.019	<0.001	0.017	Yes
		35	1.31296	0.0286842					Group 1 vs Group 3	0.0392	4.98	<0.001	0.025	Yes
		36	1.66504	0					Group 2 vs Group 3	0.00818	1.039	0.305	0.05	No
		37	0.94459	0.0504921
		38	0.786443	0
		39	0.126298	0
		40	0.0994134	0
		41	0.330261	0
		42	3.02443	0.0599973
		43	2.79883	0.0284842
		44	0.600892	0.0830226
		45	0.946922	0
		46	0.110556	0.543086
		47	0.444878	0.225356
		48	2.32822	0.017192
		49	0.263942	0
		50	0.225789	0.500252
		51	1.59068	0.0251608
		52	1.04887	0
		53	0.697755	0
		54	1.56326	0
		55	2.31026	0
		56	2.23315	0.0297494
		57	0.775938	0.0536803
		58	0.460411	0
		59	1.65753	0.0287288
		60	0.550515	0
		61	2.57599	0
		62	1.00151	0
		63	0.375399	0.164273
		64	1.80001	0.0543688
		65	0.680351	0.0627327
		66	1.23881	0
		67	0.757073	0.0453694
		68	2.22429	0.0702038
		69	1.60908	0.110798
		70	1.06488	0
		71	1.85084	0
		72	2.06165	0.0424779
		73	2.43403	0
		74	0.460784	0
		75	0.748855	0
		76	1.4542	0
		77	1.75716	0
		78	1.03519	0.0927244
		79	0.0930841	1
		80	0.394888	0
		81	0.85923	0
		82	0.116959	0
		83	1.69413	0
		84	1.33856	0.0570167
		85	1.64544	0
		86	1.07878	0.0452628
		87	0.939915	0
		88	0.918697	0
		89	0.159089	0
		90	1.12993	0
		91	1.26052	0.10802
		92	0.740502	0.0609867
		93	1.09188	0.0761319
		94	1.16683	0
		95	0.707648	0.0535049
		96	2.2461	0
		97	1.72019	0
		98	1.24047	0
		99	1.71985	0.0264115
		100	0.47653	0
		101	0.63649	0
		102	0.777316	0
		103	1.21755	0.0319682
		104	0.8001	0
		105	0.327325	0
		106	2.03313	0.0171593
		107	2.63328	0
		108	2.38271	0.0160887
		109	1.9938	0.021122
		110	0.222739	0
		111	1.36693	0
		112	0.884959	0
		113	0.285195	0
		114	1.13506	0.0377123
		115	0.784086	0
		116	1.42406	0.166272
		117	1.58158	0.023504
		118	0.0816599	0
		119	1.60904	0
		120	1.46069	0
		121	1.50583	0
		122	1.43163	0
		123	1.13857	0.129208
		124	1.10893	0
		125	0.844002	0
		126	1.3104	0.0277138
		127	1.21093	0.0356476
		128	1.6477	0
		129	0.144999	0
		130	0.287148	0.216415
		131	1.05623	0.128795
		132	1.20518	0.0465104
		133	0.557104	0
		134	1.40424	0.024557
		135	1.41	0
		136	0.608625	0
		137	1.27423	0

## Sheet: Fig. 4c
Fig. 4c(i)	WT 20 Hz Neuorn 1, Cell ID 108	Bouton	nT	PPR		Fig. 4c(ii), Experimental data				Mean PPR	Mean PPR by quantile group				Mean nT	Mean nT by quantile group				Fig. 4c(iii), Experimental data		nT	nT, SEM	PPR	PPR, SEM
		1	0.106701	2				Prep number	Cell ID		Group 1, Low nT	Group 2, Medium nT	Group 3, High nT			Group 1, Low nT	Group 2, Medium nT	Group 3, High nT			Group 1, Low nT	0.2339	0.0159	1.1534	0.0305
		2	0.267275	1.11547				WT101	103	0.9801	1.1237	0.9669	0.8496		0.9783	0.3598	0.899	1.676			Group 2, Medium nT	0.5723	0.0451	1.0314	0.0303
		3	0.716508	0.412761				WT101	104	1.1252	1.2003	1.1404	1.0338		0.7677	0.2841	0.7114	1.3149			Group 3, High nT	1.222	0.0724	0.9595	0.0285
		4	1.88245	0.951552				WT101	105	0.9603	1.0638	0.9178	0.8958		0.7753	0.2638	0.6865	1.411
		5	1.15313	0.631196				WT101	107	1.0538	1.2668	0.882	1.0105		0.7563	0.2371	0.5614	1.5061
		6	0.585754	1.29657				WT101	108	1.0911	1.3166	1.0202	0.9331		1.1414	0.3674	1.0989	1.976
		7	0.486596	0.970481				WT101	109	0.8602	0.9932	0.8738	0.7073		0.5676	0.2076	0.4639	1.0486
		8	2.29582	0.939885				WT101	110	1.1604	1.2553	1.13	1.0947		0.721	0.2343	0.6324	1.302
		9	1.16369	1.29008				WT104	117	1.1615	1.2931	1.2282	0.9632		0.6595	0.2158	0.5604	1.2023
		10	1.56153	0.858163				WT104	120	0.9602	1.2091	0.9272	0.7443		0.8996	0.2671	0.6963	1.7353
		11	2.16309	1.06141				WT104	123	0.9433	1.0425	0.8516	0.9306		0.6461	0.28	0.6022	1.0755
		12	1.84863	1.08496				WT105	124	0.8159	0.8306	0.8239	0.7932		0.8835	0.3604	0.7938	1.4964
		13	1.79143	0.885706				WT105	125	0.9675	1.1046	0.9235	0.8692		0.6216	0.2045	0.5396	1.1485
		14	0.318666	0.878862				Wt106	127	1.2428	1.3327	1.176	1.2192		0.5216	0.1843	0.4082	0.979
		15	0.317885	1.58738				WT106	128	1.2025	1.3419	1.1196	1.1436		0.5281	0.1816	0.432	0.9892
		16	2.72701	0.905518				Wt106	129	1.0221	1.1296	0.9311	1.0028		0.6352	0.2508	0.5522	1.1123
		17	0.653847	1.16013				WT107	130	1.1579	1.2264	1.2407	1.005		0.4808	0.1459	0.3337	0.9706
		18	1.53095	0.759986				WT107	131	1.0301	0.9442	1.0818	1.0642		0.4212	0.1288	0.3184	0.8163
		19	0.848608	1.18652				WT107	132	1.0693	1.1527	1.0955	0.9545		0.4815	0.1695	0.416	0.8771
		20	0.156616	1.41857				WT107	133	1.0458	1.0654	1.0757	0.9953		0.4428	0.1539	0.369	0.8199
		21	1.5393	0.982285				WT107	134	1.1272	1.1745	1.2213	0.9796		0.5049	0.1821	0.3704	0.9821
		22	0.0942827	0
		23	0.0938459	2
		24	1.5242	0.824638					Statistical analysis
		25	2.71211	0.820165					Experimental data, mean PPR by quantile group
		26	0.221889	0.966264					One Way Repeated Measures Analysis of Variance
		27	0.696973	0.883477					P<0.001
		28	1.74597	0.950642
		29	0.155576	2					All Pairwise Multiple Comparison Procedures (Holm-Sidak method), two-tailed:
		30	2.38266	1.0988					Overall significance level = 0.05
		31	1.71555	0.769784
		32	0.427339	1.70646					Comparison	Diff of Means	t	Unadjusted P	Critical level	Significant ?
		33	1.60313	0.857051					Group 1 vs Group 2	0.122	5.788	<0.001	0.017	Yes
		34	0.333793	2					Group 1 vs Group 3	0.104	4.958	<0.001	0.025	Yes
		35	1.31296	1.30519					Group 2 vs Group 3	0.0175	0.83	0.412	0.05	No
		36	1.66504	1.04477
		37	0.94459	1.08404
		38	0.786443	0.77628
		39	0.126298	2
		40	0.0994134	1.07837
		41	0.330261	1.74068
		42	3.02443	0.839723
		43	2.79883	0.804389
		44	0.600892	0.448955
		45	0.946922	0.581039
		46	0.110556	2
		47	0.444878	1.33026
		48	2.32822	0.962125
		49	0.263942	2
		50	0.225789	2
		51	1.59068	1.13371
		52	1.04887	1.40509
		53	0.697755	1.03816
		54	1.56326	0.856794
		55	2.31026	0.801385
		56	2.23315	0.746576
		57	0.775938	0.764773
		58	0.460411	1.31426
		59	1.65753	0.826276
		60	0.550515	1.48465
		61	2.57599	0.951964
		62	1.00151	1.25371
		63	0.375399	1.6508
		64	1.80001	1.27783
		65	0.680351	1.3093
		66	1.23881	0.96573
		67	0.757073	1.07527
		68	2.22429	0.995795
		69	1.60908	1.10168
		70	1.06488	1.25175
		71	1.85084	0.536616
		72	2.06165	0.823203
		73	2.43403	0.752955
		74	0.460784	1.32054
		75	0.748855	1.59912
		76	1.4542	0.604472
		77	1.75716	0.768355
		78	1.03519	0.973872
		79	0.0930841	2
		80	0.394888	0.848728
		81	0.85923	1.0544
		82	0.116959	2
		83	1.69413	0.814052
		84	1.33856	1.15934
		85	1.64544	0.850296
		86	1.07878	0.917067
		87	0.939915	0.905283
		88	0.918697	1.05421
		89	0.159089	1.20641
		90	1.12993	1.18449
		91	1.26052	1.25144
		92	0.740502	1.07395
		93	1.09188	0.890342
		94	1.16683	0.904286
		95	0.707648	1.42121
		96	2.2461	1.18605
		97	1.72019	1.30416
		98	1.24047	0.889645
		99	1.71985	1.621
		100	0.47653	0.598322
		101	0.63649	1.41138
		102	0.777316	1.18465
		103	1.21755	0.830289
		104	0.8001	1.23891
		105	0.327325	1.25645
		106	2.03313	1.49983
		107	2.63328	0.678338
		108	2.38271	0.609172
		109	1.9938	0.844943
		110	0.222739	1.63824
		111	1.36693	1.58213
		112	0.884959	0.68974
		113	0.285195	1.34592
		114	1.13506	0.764244
		115	0.784086	1.37666
		116	1.42406	1.30575
		117	1.58158	0.988187
		118	0.0816599	1.10875
		119	1.60904	1.27041
		120	1.46069	0.70978
		121	1.50583	0.91435
		122	1.43163	0.74374
		123	1.13857	1.28565
		124	1.10893	0.929661
		125	0.844002	1.23707
		126	1.3104	0.529635
		127	1.21093	0.618997
		128	1.6477	0.434238
		129	0.144999	1.45945
		130	0.287148	0.72331
		131	1.05623	0.783251
		132	1.20518	1.41056
		133	0.557104	0.175263
		134	1.40424	0.838814
		135	1.41	0.922758
		136	0.608625	1.18444
		137	1.27423	0.986335

## Sheet: Fig. 4d
Fig. 4d(i)	WT 20 Hz Neuorn 1, Cell ID 108	Bouton	PPR	nA/nT		Fig. 4d(ii), Experimental data				Mean nA/nT	Mean nA/nT by quantile group				Mean PPR	Mean nT by quantile group				Fig. 4d(iii), Experimental data		PPR	PPR, SEM	nA/nT	nA/nT, SEM
		1	2	0				Prep number	Cell ID		Group 1, Depressing	Group 2, Facilitating				Group 1, Depressing	Group 2, Facilitating				Group 1, Depressing	0.7035	0.0117	0.0474	0.0078535
		2	1.11547	0.404625				WT101	103	0.0542	0.0401	0.0736			0.9801	0.7472	1.3017				Group 2, Facilitating	1.3743	0.0166	0.0908	0.0133
		3	0.412761	0				WT101	104	0.0531	0.0281	0.0695			1.1252	0.7474	1.374
		4	0.951552	0.0316055				WT101	105	0.0637	0.032	0.105			0.9603	0.6601	1.3518
		5	0.631196	0.0371338				WT101	107	0.0977	0.0661	0.1255			1.0538	0.7135	1.3529
		6	1.29657	0.227431				WT101	108	0.0548	0.0252	0.084			1.0911	0.7847	1.393
		7	0.970481	0.127126				WT101	109	0.0285	0.017	0.0491			0.8602	0.6179	1.292
		8	0.939885	0				WT101	110	0.0419	0.0323	0.0463			1.1604	0.7405	1.3515
		9	1.29008	0.0672542				WT104	117	0.0625	0.0171	0.0887			1.1615	0.7752	1.3851
		10	0.858163	0.0234883				WT104	120	0.0333	0.0208	0.054			0.9602	0.7202	1.3602
		11	1.06141	0.0854747				WT104	123	0.0274	0.0388	0.0073719			0.9433	0.6924	1.3855
		12	1.08496	0.0705567				WT105	124	0.0233	0.0216	0.0297			0.8159	0.7197	1.1733
		13	0.885706	0.0217275				WT105	125	0.0447	0.0216	0.0777			0.9675	0.683	1.3758
		14	0.878862	0				Wt106	127	0.1139	0.0746	0.1332			1.2428	0.775	1.4732
		15	1.58738	0.240716				WT106	128	0.079	0.0264	0.1028			1.2025	0.6929	1.4323
		16	0.905518	0.0403174				Wt106	129	0.199	0.1554	0.244			1.0221	0.7287	1.3256
		17	1.16013	0.0787682				WT107	130	0.0748	0.0354	0.105			1.1579	0.6554	1.5417
		18	0.759986	0				WT107	131	0.0921	0.0931	0.0912			1.0301	0.6572	1.403
		19	1.18652	0.0400936				WT107	132	0.0572	0.0521	0.0625			1.0693	0.7099	1.44
		20	1.41857	0.345259				WT107	133	0.043	0.0525	0.0354			1.0458	0.6508	1.3595
		21	0.982285	0				WT107	134	0.1845	0.0986	0.2311			1.1272	0.5977	1.4149
		22	0	0
		23	2	0
		24	0.824638	0.0320625
		25	0.820165	0.0148701					Statistical analysis
		26	0.966264	0					Paired t-test (two-tailed):
		27	0.883477	0.069691					Experimental data, mean nA/nT by quantile group
		28	0.950642	0.030423						Paired test
		29	2	0.324397					P<0.001
		30	1.0988	0.0384094
		31	0.769784	0					Comparison	N	Mean	Std Dev	SEM
		32	1.70646	0					Group 1, Depressing	20	0.0474	0.0351	0.00785
		33	0.857051	0.0921969					Group 2, Facilitating	20	0.0908	0.0595	0.0133
		34	2	0.395607					Difference	20	-0.0434	0.0392	0.00876
		35	1.30519	0.0286842
		36	1.04477	0
		37	1.08404	0.0504921					t = -4.948 with 19 degrees of freedom. (P = <0.001)
		38	0.77628	0					95 percent confidence interval for difference of means: -0.0617 to -0.0250
		39	2	0					Power of performed test with alpha = 0.050: 0.998
		40	1.07837	0
		41	1.74068	0
		42	0.839723	0.0599973
		43	0.804389	0.0284842
		44	0.448955	0.0830226
		45	0.581039	0
		46	2	0.543086
		47	1.33026	0.225356
		48	0.962125	0.017192
		49	2	0
		50	2	0.500252
		51	1.13371	0.0251608
		52	1.40509	0
		53	1.03816	0
		54	0.856794	0
		55	0.801385	0
		56	0.746576	0.0297494
		57	0.764773	0.0536803
		58	1.31426	0
		59	0.826276	0.0287288
		60	1.48465	0
		61	0.951964	0
		62	1.25371	0
		63	1.6508	0.164273
		64	1.27783	0.0543688
		65	1.3093	0.0627327
		66	0.96573	0
		67	1.07527	0.0453694
		68	0.995795	0.0702038
		69	1.10168	0.110798
		70	1.25175	0
		71	0.536616	0
		72	0.823203	0.0424779
		73	0.752955	0
		74	1.32054	0
		75	1.59912	0
		76	0.604472	0
		77	0.768355	0
		78	0.973872	0.0927244
		79	2	1
		80	0.848728	0
		81	1.0544	0
		82	2	0
		83	0.814052	0
		84	1.15934	0.0570167
		85	0.850296	0
		86	0.917067	0.0452628
		87	0.905283	0
		88	1.05421	0
		89	1.20641	0
		90	1.18449	0
		91	1.25144	0.10802
		92	1.07395	0.0609867
		93	0.890342	0.0761319
		94	0.904286	0
		95	1.42121	0.0535049
		96	1.18605	0
		97	1.30416	0
		98	0.889645	0
		99	1.621	0.0264115
		100	0.598322	0
		101	1.41138	0
		102	1.18465	0
		103	0.830289	0.0319682
		104	1.23891	0
		105	1.25645	0
		106	1.49983	0.0171593
		107	0.678338	0
		108	0.609172	0.0160887
		109	0.844943	0.021122
		110	1.63824	0
		111	1.58213	0
		112	0.68974	0
		113	1.34592	0
		114	0.764244	0.0377123
		115	1.37666	0
		116	1.30575	0.166272
		117	0.988187	0.023504
		118	1.10875	0
		119	1.27041	0
		120	0.70978	0
		121	0.91435	0
		122	0.74374	0
		123	1.28565	0.129208
		124	0.929661	0
		125	1.23707	0
		126	0.529635	0.0277138
		127	0.618997	0.0356476
		128	0.434238	0
		129	1.45945	0
		130	0.72331	0.216415
		131	0.783251	0.128795
		132	1.41056	0.0465104
		133	0.175263	0
		134	0.838814	0.024557
		135	0.922758	0
		136	1.18444	0
		137	0.986335	0

## Sheet: Fig. 5a
Fig. 5a	Time (s)	Fluorescence trace	Deconvolved trace
	0	-0.0307318	0.177331
	0.004	-0.0242471	0.180426
	0.008	-0.0132761	0.113913
	0.012	-0.00882751	0.00976538
	0.016	-0.0158094	-0.0562777
	0.02	-0.0280084	-0.0367651
	0.024	-0.0365268	0.0548904
	0.028	-0.0377378	0.16454
	0.032	-0.0303546	0.231053
	0.036	-0.0176561	0.220001
	0.04	-0.00746922	0.145433
	0.044	-0.0045149	0.0598207
	0.048	-0.00887325	0.0201934
	0.052	-0.0167068	0.0522223
	0.056	-0.0213147	0.129408
	0.06	-0.0178861	0.187497
	0.064	-0.00779585	0.178222
	0.068	0.000394819	0.120105
	0.072	-0.000570388	0.0868267
	0.076	-0.00711383	0.146382
	0.08	-0.00912752	0.334418
	0.084	-0.00340094	0.661624
	0.088	0.0143552	1.06293
	0.092	0.0617381	1.34882
	0.096	0.138609	1.33235
	0.1	0.207956	1.02851
	0.104	0.240705	0.636166
	0.108	0.243209	0.329746
	0.112	0.233815	0.14682
	0.116	0.22071	0.0575465
	0.12	0.203126	0.0527324
	0.124	0.183258	0.129195
	0.128	0.170968	0.232071
	0.132	0.171574	0.267377
	0.136	0.177364	0.183855
	0.14	0.176305	0.0280762
	0.144	0.159759	-0.0920692
	0.148	0.133313	-0.104622
	0.152	0.11081	-0.0303829
	0.156	0.0984712	0.0548736
	0.16	0.0944783	0.100191
	0.164	0.0911008	0.11658
	0.168	0.084173	0.136218
	0.172	0.0794687	0.151777
	0.176	0.0804336	0.125887
	0.18	0.0809905	0.0568615
	0.184	0.0737338	0.00047325
	0.188	0.0590274	0.00848653
	0.192	0.0469793	0.0618409
	0.196	0.0450612	0.0943615
	0.2	0.0469028	0.0779232
	0.204	0.0428645	0.0456492
	0.208	0.0347272	0.0317328
	0.212	0.0289974	0.0351075
	0.216	0.0247305	0.0472453
	0.22	0.0193641	0.0700753
	0.224	0.0156798	0.0944562
	0.228	0.015417	0.0900663
	0.232	0.017302	0.035832
	0.236	0.0161248	-0.0386904
	0.24	0.00524863	-0.0648799
	0.244	-0.0102442	-0.0128282
	0.248	-0.0167829	0.0677967
	0.252	-0.0128451	0.11611
	0.256	-0.00907462	0.135449
	0.26	-0.00984556	0.16179
	0.264	-0.00848323	0.187587
	0.268	-0.000601431	0.165692
	0.272	0.00750922	0.0842813
	0.276	0.00670602	0.000955152
	0.28	-0.00392606	-0.011471
	0.284	-0.0149726	0.0688093
	0.288	-0.0172498	0.225783
	0.292	-0.0122456	0.460693
	0.296	-0.00126794	0.769816
	0.3	0.0273729	1.06692
	0.304	0.0813915	1.20849
	0.308	0.143299	1.12281
	0.312	0.190936	0.866692
	0.316	0.217739	0.562497
	0.32	0.223215	0.315138
	0.324	0.213228	0.153706
	0.328	0.201369	0.0256881
	0.332	0.190911	-0.118185
	0.336	0.170255	-0.240779
	0.34	0.136223	-0.264484
	0.344	0.103539	-0.174115
	0.348	0.0830121	-0.0258626
	0.352	0.0725304	0.11081
	0.356	0.0709764	0.181821
	0.36	0.0764484	0.168962
	0.364	0.0784481	0.118899
	0.368	0.0703889	0.109608
	0.372	0.0606669	0.161174
	0.376	0.0595483	0.20699
	0.38	0.0671665	0.171469
	0.384	0.072778	0.0650656
	0.388	0.0645836	-0.0218748
	0.392	0.046967	-0.0278058
	0.396	0.0347988	0.0108861
	0.4	0.0323847	0.0214222
	0.404	0.0301492	-0.0132863
	0.408	0.0215872	-0.0572112
	0.412	0.0107496	-0.0791586
	0.416	0.000539412	-0.0675618
	0.42	-0.00975406	-0.0142949
	0.424	-0.0179273	0.0771836
	0.428	-0.0189848	0.178151
	0.432	-0.0125785	0.250831
	0.436	-0.00274514	0.27068
	0.44	0.00767987	0.228807
	0.444	0.0160189	0.134764
	0.448	0.0179062	0.028107
	0.452	0.0103579	-0.036709
	0.456	-0.00240489	-0.0416929
	0.46	-0.0105302	-0.0255889
	0.464	-0.012579	-0.0248361
	0.468	-0.0175269	-0.0150936
	0.472	-0.0274168	0.0552355
	0.476	-0.0327186	0.202898
	0.48	-0.027201	0.419624
	0.484	-0.0142468	0.692796
	0.488	0.00961043	0.945751
	0.492	0.0571525	1.01706
	0.496	0.117762	0.813372
	0.5	0.154764	0.45118
	0.504	0.153393	0.147396
	0.508	0.134483	0.00489896
	0.512	0.11836	-0.0197012
	0.516	0.105134	0.00207448
	0.52	0.0929455	0.0335681
	0.524	0.0844092	0.055078
	0.528	0.0783141	0.0528485
	0.532	0.0724535	0.0306397
	0.536	0.0647367	0.0150715
	0.54	0.053898	0.0359454
	0.544	0.0439552	0.0895439
	0.548	0.0410805	0.134004
	0.552	0.0437347	0.137181
	0.556	0.0439563	0.110874
	0.56	0.0398803	0.0825226
	0.564	0.0359783	0.0602965
	0.568	0.0319132	0.0419715
	0.572	0.0261143	0.0324504
	0.576	0.0202581	0.0417614
	0.58	0.0142157	0.0744477
	0.584	0.0103078	0.117846
	0.588	0.0111578	0.14553
	0.592	0.0141816	0.139695
	0.596	0.0160983	0.104212
	0.6	0.0152509	0.0566179
	0.604	0.0110741	0.0142375
	0.608	0.00513236	-0.0117868
	0.612	-0.00204899	-0.017165
	0.616	-0.00975065	-0.0122063
	0.62	-0.0141183	-0.0200951
	0.624	-0.0170886	-0.0478641
	0.628	-0.0243968	-0.0735417
	0.632	-0.0340467	-0.0742457
	0.636	-0.0417434	-0.0432449
	0.64	-0.0481968	0.0181601
	0.644	-0.0520988	0.0919363
	0.648	-0.0487754	0.134889
	0.652	-0.0403079	0.113025
	0.656	-0.0348341	0.0421991
	0.66	-0.0369523	-0.0223639
	0.664	-0.0449068	-0.0356969
	0.668	-0.0528899	-0.00192733
	0.672	-0.055399	0.0302393
	0.676	-0.0525972	0.0145782
	0.68	-0.0505746	-0.0417253
	0.684	-0.0561115	-0.0771708
	0.688	-0.0674358	-0.0347281
	0.692	-0.0755514	0.0758151
	0.696	-0.0734086	0.173218
	0.7	-0.0594886	0.173782
	0.704	-0.0455007	0.0788358
	0.708	-0.0456443	-0.02781
	0.712	-0.0553565	-0.0757256
	0.716	-0.063734	-0.0618268
	0.72	-0.0692252	-0.0173398
	0.724	-0.0720563	0.0261578
	0.728	-0.0705974	0.0458602
	0.732	-0.0672262	0.0465358
	0.736	-0.0678704	0.0597597
	0.74	-0.0702898	0.0946246
	0.744	-0.066185	0.114402
	0.748	-0.0578273	0.0904123
	0.752	-0.0547365	0.0458355
	0.756	-0.0573774	0.0228695
	0.76	-0.0603032	0.0374728
	0.764	-0.0620881	0.0716393
	0.768	-0.0604844	0.0832615
	0.772	-0.0539988	0.0419084
	0.776	-0.0509838	-0.0209448
	0.78	-0.058979	-0.0346239
	0.784	-0.069475	0.0153303
	0.788	-0.0692052	0.062876
	0.792	-0.0615828	0.054966
	0.796	-0.0593669	0.016702
	0.8	-0.0639353	-0.000885247
	0.804	-0.0681439	0.00760425
	0.808	-0.068384	0.00813069
	0.812	-0.0669189	-0.0195193
	0.816	-0.0687938	-0.0557562
	0.82	-0.0750493	-0.0649536
	0.824	-0.0821488	-0.0343714
	0.828	-0.085886	0.0123014
	0.832	-0.0842781	0.0383072
	0.836	-0.0802935	0.033088
	0.84	-0.0794224	0.0231506
	0.844	-0.0819343	0.0379596
	0.848	-0.082368	0.0784065
	0.852	-0.0792563	0.124176
	0.856	-0.0741957	0.149334
	0.86	-0.0660665	0.132746
	0.864	-0.0579942	0.0841211
	0.868	-0.057414	0.0467154
	0.872	-0.0618908	0.0425045
	0.876	-0.0616921	0.0416247
	0.88	-0.0580901	0.014219
	0.884	-0.0591679	-0.0223911
	0.888	-0.0646315	-0.0274604
	0.892	-0.0705725	0.0208954
	0.896	-0.0739425	0.107517
	0.9	-0.0700958	0.183558
	0.904	-0.0590006	0.197094
	0.908	-0.0472451	0.135449
	0.912	-0.0414517	0.0397715
	0.916	-0.0446907	-0.0240532
	0.92	-0.0541492	-0.0229358
	0.924	-0.0604587	0.00854932
	0.928	-0.0585609	0.0114377
	0.932	-0.0561725	-0.0158953
	0.936	-0.0615186	-0.0102038
	0.94	-0.0705158	0.0718154
	0.944	-0.0719283	0.185402
	0.948	-0.0603323	0.232273
	0.952	-0.0428593	0.161172
	0.956	-0.0338694	0.023757
	0.96	-0.0398819	-0.0776268
	0.964	-0.0538481	-0.0942745
	0.968	-0.0637008	-0.070705
	0.972	-0.0645193	-0.0708919
	0.976	-0.0665349	-0.0872775
	0.98	-0.0772897	-0.0662314
	0.984	-0.0858802	-0.00261002
	0.988	-0.0843939	0.0556182
	0.992	-0.079568	0.0807769
	0.996	-0.0766016	0.0874611
	1	-0.0743468	0.0964034
	1.004	-0.0713744	0.114372
	1.008	-0.0677675	0.138123
	1.012	-0.0634842	0.150575
	1.016	-0.0564264	0.123116
	1.02	-0.0484445	0.0546169
	1.024	-0.0485866	-0.00166629
	1.028	-0.0576632	0.00799707
	1.032	-0.0634218	0.0688903
	1.036	-0.0595958	0.125887
	1.04	-0.0529753	0.163441
	1.044	-0.0492813	0.213459
	1.048	-0.0451884	0.290898
	1.052	-0.0345313	0.357394
	1.056	-0.0167077	0.359552
	1.06	0.000648401	0.287488
	1.064	0.00974387	0.180925
	1.068	0.0107626	0.0891382
	1.072	0.00682038	0.0432006
	1.076	-6.529e-05	0.0489559
	1.08	-0.00585396	0.0768637
	1.084	-0.00535605	0.0752168
	1.088	-0.00200726	0.0259581
	1.092	-0.00630202	-0.031291
	1.096	-0.016975	-0.0523873
	1.1	-0.0254313	-0.0312773
	1.104	-0.0318099	0.0199729
	1.108	-0.0361501	0.0909007
	1.112	-0.0353219	0.167353
	1.116	-0.0305923	0.22602
	1.12	-0.0221929	0.23123
	1.124	-0.0105986	0.153189
	1.128	-0.00303796	0.0163363
	1.132	-0.00869857	-0.0879433
	1.136	-0.0264632	-0.0769862
	1.14	-0.041602	0.031908
	1.144	-0.0417654	0.134674
	1.148	-0.031434	0.149668
	1.152	-0.0230755	0.0955593
	1.156	-0.0243906	0.0604664
	1.16	-0.0324097	0.101028
	1.164	-0.0350543	0.173707
	1.168	-0.0253519	0.177288
	1.172	-0.0122986	0.0665727
	1.176	-0.0106057	-0.0926539
	1.18	-0.0247839	-0.184799
	1.184	-0.0459638	-0.145393
	1.188	-0.0614976	-0.00499104
	1.192	-0.0640405	0.142224
	1.196	-0.0536861	0.209741
	1.2	-0.0396033	0.182068
	1.204	-0.032613	0.117594
	1.208	-0.0339563	0.0853119
	1.212	-0.0372127	0.100979
	1.216	-0.0363537	0.122515
	1.22	-0.0305152	0.100756
	1.224	-0.025716	0.0326335
	1.228	-0.0286818	-0.0391679
	1.232	-0.0371726	-0.0725877
	1.236	-0.0464586	-0.0586327
	1.24	-0.0537019	-0.0180331
	1.244	-0.056237	0.021612
	1.248	-0.0559858	0.0512687
	1.252	-0.0564789	0.0795719
	1.256	-0.0558567	0.105035
	1.26	-0.0517171	0.109611
	1.264	-0.0467337	0.0900193
	1.268	-0.0447589	0.087164
	1.272	-0.0472754	0.17639
	1.276	-0.050308	0.405141
	1.28	-0.0413729	0.710455
	1.284	-0.00660122	0.918778
	1.288	0.0486319	0.883891
	1.292	0.0962465	0.629529
	1.296	0.11579	0.324076
	1.3	0.111128	0.129398
	1.304	0.0958124	0.0891832
	1.308	0.0843597	0.126772
	1.312	0.0843887	0.133538
	1.316	0.0865142	0.0739442
	1.32	0.0798065	0.000129387
	1.324	0.0654352	-0.0294194
	1.328	0.0517421	-0.0124301
	1.332	0.0438465	0.0232343
	1.336	0.0371942	0.0674561
	1.34	0.0304519	0.113012
	1.344	0.0302168	0.126927
	1.348	0.0338626	0.0856915
	1.352	0.0324854	0.0196195
	1.356	0.0236272	-0.0118734
	1.36	0.0114914	0.014816
	1.364	0.00469103	0.0617691
	1.368	0.00536339	0.0728382
	1.372	0.00648969	0.0277435
	1.376	0.00330035	-0.0547053
	1.38	-0.00440194	-0.140885
	1.384	-0.0176193	-0.195827
	1.388	-0.0344789	-0.19516
	1.392	-0.0498932	-0.139071
	1.396	-0.0608059	-0.0544923
	1.4	-0.0644651	0.0209918
	1.404	-0.0622331	0.0701194
	1.408	-0.060413	0.104957
	1.412	-0.0587898	0.133072
	1.416	-0.0526908	0.140722
	1.42	-0.0457888	0.124895
	1.424	-0.0431274	0.10957
	1.428	-0.0423966	0.117089
	1.432	-0.0412316	0.139022
	1.436	-0.0370328	0.136797
	1.44	-0.0292355	0.07899
	1.444	-0.0259433	-0.0163888
	1.448	-0.0326304	-0.097332
	1.452	-0.0439437	-0.132254
	1.456	-0.0541779	-0.122225
	1.46	-0.0633597	-0.0749403
	1.464	-0.0708913	-0.00463346
	1.468	-0.0721375	0.0525597
	1.472	-0.0668985	0.062181
	1.476	-0.0624419	0.030817
	1.48	-0.0633684	-0.00178745
	1.484	-0.0672358	-0.00702877
	1.488	-0.0704651	0.00869989
	1.492	-0.0705514	0.0210748
	1.496	-0.068772	0.0235892
	1.5	-0.0696442	0.0355941
	1.504	-0.0718268	0.0644353
	1.508	-0.0695228	0.0788252
	1.512	-0.0629849	0.0438203
	1.516	-0.0593844	-0.0279874
	1.52	-0.0637399	-0.0821138
	1.524	-0.0737216	-0.0813876
	1.528	-0.0810882	-0.0447555
	1.532	-0.0814944	-0.0140858
	1.536	-0.0807235	-0.000528042
	1.54	-0.0828258	0.00648101
	1.544	-0.0828378	0.00122263
	1.548	-0.0801342	-0.021821
	1.552	-0.0818525	-0.0381575
	1.556	-0.0878987	-0.0290278
	1.56	-0.0898556	-0.0233814
	1.564	-0.0864285	-0.0541485
	1.568	-0.0867417	-0.0872717
	1.572	-0.096442	-0.0467912
	1.576	-0.105936	0.0811415
	1.58	-0.101459	0.208114
	1.584	-0.08336	0.226579
	1.588	-0.0639006	0.11921
	1.592	-0.0576977	-0.0262208
	1.596	-0.0667879	-0.110163
	1.6	-0.0786897	-0.113717
	1.604	-0.0852635	-0.0910411
	1.608	-0.0867299	-0.0924908
	1.612	-0.0889685	-0.112492
	1.616	-0.0965079	-0.110296
	1.62	-0.104448	-0.0671185
	1.624	-0.107579	-0.00677963
	1.628	-0.10518	0.0356876
	1.632	-0.0999023	0.0548183
	1.636	-0.0970167	0.0762406
	1.64	-0.0957555	0.110326
	1.644	-0.08929	0.125288
	1.648	-0.0785504	0.0931437
	1.652	-0.0727219	0.0401535
	1.656	-0.0748108	0.0176996
	1.66	-0.0782414	0.0373755
	1.664	-0.0766694	0.0640898
	1.668	-0.0716672	0.0642959
	1.672	-0.0682669	0.0338656
	1.676	-0.0671823	-0.0143707
	1.68	-0.0683234	-0.0594819
	1.684	-0.073526	-0.0731473
	1.688	-0.0814933	-0.0452276
	1.692	-0.0850785	-0.00813931
	1.696	-0.0820086	-0.0049499
	1.7	-0.0796351	-0.0343467
	1.704	-0.0826371	-0.0499549
	1.708	-0.0888468	-0.0120011
	1.712	-0.0927559	0.0668608
	1.716	-0.0883786	0.123422
	1.72	-0.0767356	0.0981288
	1.724	-0.0673581	-0.00471951
	1.728	-0.0678892	-0.105444
	1.732	-0.0791081	-0.0904807
	1.736	-0.0947042	0.112472
	1.74	-0.0987946	0.456913
	1.744	-0.0762814	0.769702
	1.748	-0.0265606	0.866278
	1.752	0.0287172	0.712717
	1.756	0.0605639	0.454871
	1.76	0.0656886	0.265802
	1.764	0.0617353	0.199022
	1.768	0.0608587	0.200333
	1.772	0.0633615	0.200931
	1.776	0.0659417	0.161508
	1.78	0.0675878	0.0680789
	1.784	0.0654961	-0.0608946
	1.788	0.0530211	-0.173733
	1.792	0.0319594	-0.22856
	1.796	0.0122283	-0.223262
	1.8	-0.00487022	-0.170128
	1.804	-0.0204602	-0.0828042
	1.808	-0.028974	0.00182212
	1.812	-0.0282811	0.0375045
	1.816	-0.0255543	0.0191014
	1.82	-0.0279128	-0.0111894
	1.824	-0.0346694	-0.0181555
	1.828	-0.0397746	-0.0126275
	1.832	-0.0403327	-0.0185589
	1.836	-0.0422453	-0.0203674
	1.84	-0.0498672	0.0131367
	1.844	-0.0542179	0.0583031
	1.848	-0.0484412	0.0530799
	1.852	-0.0416997	-0.00175027
	1.856	-0.0465791	-0.0153733
	1.86	-0.0586092	0.10049
	1.864	-0.0614004	0.377093
	1.868	-0.0485335	0.854429
	1.872	-0.0235035	1.57697
	1.876	0.0293085	2.38066
	1.88	0.150669	2.80464
	1.884	0.325319	2.48886
	1.888	0.456553	1.6261
	1.892	0.49031	0.786031
	1.896	0.463527	0.341995
	1.9	0.430954	0.234719
	1.904	0.414782	0.214062
	1.908	0.404919	0.148144
	1.912	0.383174	0.0761881
	1.916	0.352735	0.0490034
	1.92	0.329995	0.0282284
	1.924	0.313316	-0.0377056
	1.928	0.290554	-0.123767
	1.932	0.259712	-0.157322
	1.936	0.226348	-0.103445
	1.94	0.200205	-0.0039449
	1.944	0.186978	0.0658701
	1.948	0.179387	0.0716018
	1.952	0.16901	0.0373317
	1.956	0.155778	0.00524882
	1.96	0.140579	-0.00135564
	1.964	0.125659	0.00774853
	1.968	0.115596	0.00580556
	1.972	0.106894	-0.00889808
	1.976	0.0938607	-0.00547406
	1.98	0.0803637	0.0342483
	1.984	0.0716077	0.0848162
	1.988	0.0687436	0.0984692
	1.992	0.0691382	0.0539284
	1.996	0.0653101	-0.0153948
	2	0.0526812	-0.0580939
	2.004	0.0385766	-0.0704856
	2.008	0.0303601	-0.0926248
	2.012	0.022546	-0.140233
	2.016	0.00912702	-0.1788
	2.02	-0.00771307	-0.164272
	2.024	-0.0238648	-0.0907748
	2.028	-0.03334	-0.00691177
	2.032	-0.0323968	0.0216606
	2.036	-0.0282245	-0.0136685
	2.04	-0.0322419	-0.0459846
	2.044	-0.0436518	-0.0131168
	2.048	-0.0501272	0.0672417
	2.052	-0.0460457	0.129153
	2.056	-0.0379798	0.142197
	2.06	-0.0327342	0.148617
	2.064	-0.0309108	0.258746
	2.068	-0.0315885	0.615085
	2.072	-0.0259078	1.2528
	2.076	0.0189606	1.9297
	2.08	0.127845	2.22531
	2.084	0.263351	1.93392
	2.088	0.354474	1.27275
	2.092	0.379782	0.627867
	2.096	0.367564	0.209251
	2.1	0.342942	0.00285157
	2.104	0.315074	-0.0767455
	2.108	0.286559	-0.0802669
	2.112	0.258257	-0.0282777
	2.116	0.23491	0.0426638
	2.12	0.221465	0.0782767
	2.124	0.21226	0.0573848
	2.128	0.199121	0.0143096
	2.132	0.180886	-0.00630097
	2.136	0.162914	0.000295869
	2.14	0.149979	0.00682523
	2.144	0.138088	-0.0111892
	2.148	0.12554	-0.0688029
	2.152	0.113987	-0.160502
	2.156	0.0959587	-0.22978
	2.16	0.0677036	-0.201728
	2.164	0.041663	-0.0729906
	2.168	0.0309276	0.0735254
	2.172	0.0336	0.15673
	2.176	0.0382015	0.160847
	2.18	0.0400071	0.108355
	2.184	0.0400245	0.0228549
	2.188	0.0351636	-0.0635181
	2.192	0.0224358	-0.114491
	2.196	0.00728779	-0.126099
	2.2	-0.00288389	-0.120445
	2.204	-0.0120816	-0.0933118
	2.208	-0.025187	-0.0223982
	2.212	-0.0328229	0.0647555
	2.216	-0.0282307	0.0957166
	2.22	-0.0201883	0.0425314
	2.224	-0.0200038	-0.037633
	2.228	-0.0301573	-0.0685737
	2.232	-0.0416928	-0.0409785
	2.236	-0.045013	-0.00956394
	2.24	-0.0437236	-0.0137196
	2.244	-0.0457389	-0.03392
	2.248	-0.0517517	-0.0268468
	2.252	-0.0578715	0.0230973
	2.256	-0.0596062	0.0926352
	2.26	-0.0547341	0.161434
	2.264	-0.0472186	0.277023
	2.268	-0.0433298	0.548072
	2.272	-0.0352502	1.00706
	2.276	0.0044293	1.48903
	2.28	0.0861576	1.73125
	2.284	0.181135	1.60396
	2.288	0.255669	1.19863
	2.292	0.295004	0.724095
	2.296	0.299827	0.357633
	2.3	0.284056	0.154358
	2.304	0.265897	0.0602067
	2.308	0.250021	0.0129465
	2.312	0.230032	0.0115619
	2.316	0.207292	0.0760376
	2.32	0.191284	0.180671
	2.324	0.185556	0.256416
	2.328	0.187143	0.246783
	2.332	0.189383	0.161916
	2.336	0.180852	0.0728921
	2.34	0.162958	0.0300287
	2.344	0.149363	0.0158326
	2.348	0.139476	0.00433042
	2.352	0.125203	0.00550355
	2.356	0.110205	0.0198853
	2.36	0.102051	0.0185019
	2.364	0.0957833	-0.000708045
	2.368	0.0825021	-0.00178215
	2.372	0.0689	0.0210846
	2.376	0.0635312	0.0306687
	2.38	0.0598199	0.0165527
	2.384	0.0505454	0.0153656
	2.388	0.0397376	0.0504283
	2.392	0.0344081	0.0977138
	2.396	0.0343749	0.117607
	2.4	0.0349084	0.0880872
	2.404	0.0349269	0.0146662
	2.408	0.0304507	-0.061332
	2.412	0.0164429	-0.0886518
	2.416	0.00152254	-0.0647036
	2.42	-0.00466613	-0.027707
	2.424	-0.00901941	0.0100873
	2.428	-0.0162273	0.0606768
	2.432	-0.0178643	0.10795
	2.436	-0.0134207	0.115097
	2.44	-0.00978595	0.0647819
	2.444	-0.0086859	-0.0272256
	2.448	-0.0130703	-0.105325
	2.452	-0.0275945	-0.0981342
	2.456	-0.0442983	-0.0026636
	2.46	-0.0466988	0.0811285
	2.464	-0.0352687	0.0591288
	2.468	-0.0291553	-0.0367685
	2.472	-0.039084	-0.0925235
	2.476	-0.0545199	-0.0553288
	2.48	-0.0603039	0.023607
	2.484	-0.0568689	0.078432
	2.488	-0.0529658	0.0993067
	2.492	-0.0510883	0.103764
	2.496	-0.0482198	0.0894598
	2.5	-0.0431024	0.0508192
	2.504	-0.0425882	0.0123329
	2.508	-0.0488994	-0.00509391
	2.512	-0.0514008	-0.0223241
	2.516	-0.0498932	-0.0472508
	2.52	-0.0567496	-0.0327493
	2.524	-0.0681889	0.0371107
	2.528	-0.0664892	0.0839422
	2.532	-0.0537459	0.040608
	2.536	-0.0507859	-0.0428974
	2.54	-0.0619184	-0.0746354
	2.544	-0.071682	-0.0423079
	2.548	-0.0728358	0.00354058
	2.552	-0.0720039	0.0293527
	2.556	-0.0719397	0.0242095
	2.56	-0.0691778	-0.0208037
	2.564	-0.0678539	-0.0839339
	2.568	-0.0761168	-0.108827
	2.572	-0.0881693	-0.0756376
	2.576	-0.0916936	-0.0336149
	2.58	-0.088335	-0.028808
	2.584	-0.0884424	-0.0440429
	2.588	-0.0937205	-0.0384351
	2.592	-0.0969465	-0.00168272
	2.596	-0.0962216	0.0556777
	2.6	-0.0948261	0.118301
	2.604	-0.0887374	0.150209
	2.608	-0.0765084	0.11271
	2.612	-0.067551	0.0184489
	2.616	-0.0688868	-0.0680292
	2.62	-0.0782864	-0.0979042
	2.624	-0.086615	-0.0852043
	2.628	-0.0888212	-0.0713803
	2.632	-0.0907068	-0.0644231
	2.636	-0.0958324	-0.0439534
	2.64	-0.0992837	-0.00876129
	2.644	-0.0981167	0.0172036
	2.648	-0.0949859	0.0195972
	2.652	-0.0929879	0.0128543
	2.656	-0.0934797	0.0242338
	2.66	-0.0945932	0.0602926
	2.664	-0.0919958	0.0879397
	2.668	-0.0843069	0.0597275
	2.672	-0.0767432	-0.0298877
	2.676	-0.0782919	-0.123157
	2.68	-0.0900985	-0.152335
	2.684	-0.102265	-0.105753
	2.688	-0.107441	-0.0254555
	2.692	-0.106444	0.0405703
	2.696	-0.101869	0.0638285
	2.7	-0.0954508	0.0365896
	2.704	-0.0913154	-0.0274333
	2.708	-0.0929497	-0.103906
	2.712	-0.0982892	-0.173605
	2.716	-0.106073	-0.211914
	2.72	-0.118435	-0.178535
	2.724	-0.131873	-0.0556093
	2.728	-0.135368	0.108549
	2.732	-0.124346	0.225183
	2.736	-0.105397	0.237409
	2.74	-0.0880719	0.161202
	2.744	-0.0800238	0.0629311
	2.748	-0.0814062	-0.00238426
	2.752	-0.0842734	-0.02894
	2.756	-0.0858352	-0.039012
	2.76	-0.0883077	-0.0492167
	2.764	-0.0902093	-0.059098
	2.768	-0.0930931	-0.0487635
	2.772	-0.0989266	-0.00254453
	2.776	-0.100769	0.0492836
	2.78	-0.093874	0.0465369
	2.784	-0.0857654	-0.026526
	2.788	-0.0866569	-0.113535
	2.792	-0.0970083	-0.147567
	2.796	-0.108176	-0.119349
	2.8	-0.112997	-0.0705011
	2.804	-0.113278	-0.0367248
	2.808	-0.112816	-0.0155221
	2.812	-0.113048	0.0195443
	2.816	-0.113663	0.0802552
	2.82	-0.10966	0.136749
	2.824	-0.0982637	0.142003
	2.828	-0.0870606	0.0841089
	2.832	-0.082518	-0.00407107
	2.836	-0.0841489	-0.0773689
	2.84	-0.0908549	-0.107863
	2.844	-0.0991491	-0.101729
	2.848	-0.103184	-0.087399
	2.852	-0.104456	-0.0704291
	2.856	-0.109723	-0.0282154
	2.86	-0.113969	0.0287608
	2.864	-0.107991	0.0417193
	2.868	-0.0989136	-0.0210352
	2.872	-0.0980126	-0.118045
	2.876	-0.106029	-0.177144
	2.88	-0.118215	-0.154063
	2.884	-0.128663	-0.0605653
	2.888	-0.13081	0.0369949
	2.892	-0.121634	0.0665952
	2.896	-0.110716	0.0233566
	2.9	-0.109367	-0.0274881
	2.904	-0.114318	-0.0312921
	2.908	-0.117194	-0.0013072
	2.912	-0.114094	0.0106093
	2.916	-0.10849	-0.0196377
	2.92	-0.107984	-0.0658381
	2.924	-0.112459	-0.0878454
	2.928	-0.117585	-0.0692788
	2.932	-0.121455	-0.0258728
	2.936	-0.12078	0.00470829
	2.94	-0.115442	-0.00470174
	2.944	-0.112475	-0.0390957
	2.948	-0.114991	-0.0562804
	2.952	-0.119175	-0.0292258
	2.956	-0.121166	0.0336888
	2.96	-0.118534	0.0925964
	2.964	-0.110048	0.0974161
	2.968	-0.0988812	0.0341565
	2.972	-0.0952157	-0.0450048
	2.976	-0.102258	-0.0669467
	2.98	-0.1101	-0.0134349
	2.984	-0.111087	0.0659588
	2.988	-0.104234	0.104848
	2.992	-0.094038	0.0747945
	2.996	-0.0879876	0.00187588
	3	-0.0895166	-0.0644314
	3.004	-0.0956235	-0.0991003
	3.008	-0.101309	-0.116905
	3.012	-0.104995	-0.141078
	3.016	-0.109889	-0.164405
	3.02	-0.118958	-0.153827
	3.024	-0.128659	-0.0964704
	3.028	-0.13252	-0.0268394
	3.032	-0.128559	0.00760767
	3.036	-0.122246	0.00648239
	3.04	-0.121757	0.0180302
	3.044	-0.124154	0.06916
	3.048	-0.119216	0.12991
	3.052	-0.108025	0.173068
	3.056	-0.098661	0.242955
	3.06	-0.0917907	0.453913
	3.064	-0.0829027	0.914274
	3.068	-0.0572951	1.5896
	3.072	0.0141985	2.22793
	3.076	0.136389	2.50697
	3.08	0.27097	2.28836
	3.084	0.377189	1.70503
	3.088	0.433414	1.03369
	3.092	0.440946	0.499916
	3.096	0.421898	0.167715
	3.1	0.396059	-0.0084904
	3.104	0.364929	-0.0638202
	3.108	0.327587	-0.0138385
	3.112	0.2984	0.0672953
	3.116	0.286172	0.0706538
	3.12	0.276361	-0.0252358
	3.124	0.253102	-0.131313
	3.128	0.219997	-0.157165
	3.132	0.190179	-0.0851471
	3.136	0.167301	0.0512513
	3.14	0.152585	0.188455
	3.144	0.151215	0.240634
	3.148	0.158253	0.165972
	3.152	0.156667	0.0325522
	3.156	0.137358	-0.0442424
	3.16	0.114005	-0.033531
	3.164	0.101346	-0.000124246
	3.168	0.0946528	0.00808234
	3.172	0.0837152	0.0130433
	3.176	0.0705909	0.0424768
	3.18	0.0625624	0.0744356
	3.184	0.0600246	0.0670988
	3.188	0.0580429	0.0162969
	3.192	0.0498669	-0.0384126
	3.196	0.0363438	-0.0618503
	3.2	0.0249755	-0.0502507
	3.204	0.0154094	-0.0103286
	3.208	0.00583642	0.040746
	3.212	0.00307502	0.0593141
	3.216	0.00667873	0.0236215
	3.22	0.00311383	-0.0148728
	3.224	-0.0101971	0.00211058
	3.228	-0.0181853	0.0439792
	3.232	-0.0147603	0.0307421
	3.236	-0.0118549	-0.0510679
	3.24	-0.0196957	-0.128498
	3.244	-0.0361758	-0.130509
	3.248	-0.0502813	-0.055703
	3.252	-0.0553921	0.0603641
	3.256	-0.0541264	0.223888
	3.26	-0.0504934	0.490289
	3.264	-0.0398564	0.858147
	3.268	-0.0038162	1.17855
	3.272	0.064013	1.25569
	3.276	0.133576	1.05029
	3.28	0.174433	0.704161
	3.284	0.187715	0.372146
	3.288	0.185484	0.115224
	3.292	0.172951	-0.055463
	3.296	0.150479	-0.121727
	3.3	0.123837	-0.0796052
	3.304	0.104118	0.0240016
	3.308	0.0955409	0.113163
	3.312	0.0941409	0.137083
	3.316	0.0936344	0.0981008
	3.32	0.088323	0.0360531
	3.324	0.0775396	-0.013022
	3.328	0.0660325	-0.0386798
	3.332	0.0551496	-0.0364697
	3.336	0.042297	0.00140338
	3.34	0.0318444	0.0558499
	3.344	0.0298053	0.0779567
	3.348	0.0309678	0.0407473
	3.352	0.0273657	-0.0306994
	3.356	0.0177797	-0.0864515
	3.36	0.00439647	-0.0900529
	3.364	-0.00875993	-0.0399639
	3.368	-0.0172407	0.023202
	3.372	-0.0177744	0.0406877
	3.376	-0.0142373	-0.00179809
	3.38	-0.0182264	-0.0439228
	3.384	-0.0311976	-0.021349
	3.388	-0.0400932	0.046881
	3.392	-0.0371929	0.0864078
	3.396	-0.0309461	0.0678782
	3.4	-0.0313213	0.0289568
	3.404	-0.036441	0.00343566
	3.408	-0.0395381	-0.0203664
	3.412	-0.0410358	-0.0634932
	3.416	-0.046725	-0.120533
	3.42	-0.0555815	-0.166458
	3.424	-0.0665459	-0.169114
	3.428	-0.0809233	-0.11015
	3.432	-0.0896395	-0.014101
	3.436	-0.0879103	0.0721481
	3.44	-0.0830863	0.123815
	3.444	-0.0771194	0.13719
	3.448	-0.0685008	0.127018
	3.452	-0.0635007	0.156459
	3.456	-0.0647933	0.318449
	3.46	-0.0625057	0.627946
	3.464	-0.0391975	0.930192
	3.468	0.0168803	0.988887
	3.472	0.0827495	0.740614
	3.476	0.113172	0.402729
	3.48	0.102601	0.234506
	3.484	0.0878003	0.252555
	3.488	0.0934631	0.273786
	3.492	0.10826	0.181344
	3.496	0.108195	0.0424897
	3.5	0.0901496	-0.0307934
	3.504	0.0725418	-0.0366204
	3.508	0.0653723	-0.0426465
	3.512	0.0573237	-0.0617723
	3.516	0.0418193	-0.0548764
	3.52	0.028206	-0.0229792
	3.524	0.0226685	-0.0187528
	3.528	0.0199464	-0.0696399
	3.532	0.0119006	-0.130577
	3.536	-0.00469979	-0.125961
	3.54	-0.022799	-0.0347085
	3.544	-0.0296593	0.082621
	3.548	-0.0246243	0.149155
	3.552	-0.0174191	0.13883
	3.556	-0.0126375	0.0773292
	3.56	-0.0131038	0.0120375
	3.564	-0.0199634	-0.0202828
	3.568	-0.0273444	-0.0204377
	3.572	-0.0317911	-0.0213135
	3.576	-0.0340079	-0.0512859
	3.58	-0.0375298	-0.102361
	3.584	-0.0467005	-0.135213
	3.588	-0.0591773	-0.118044
	3.592	-0.0690982	-0.054588
	3.596	-0.0735776	0.0233512
	3.6	-0.0724049	0.0769544
	3.604	-0.0670093	0.0789449
	3.608	-0.061451	0.0309037
	3.612	-0.0607381	-0.0334691
	3.616	-0.0660071	-0.0703621
	3.62	-0.073559	-0.0549448
	3.624	-0.0800549	0.00204461
	3.628	-0.080967	0.0588576
	3.632	-0.0750967	0.0800463
	3.636	-0.0701031	0.0746455
	3.64	-0.0693812	0.0791703
	3.644	-0.0690746	0.10948
	3.648	-0.065476	0.150818
	3.652	-0.0582091	0.192893
	3.656	-0.0514297	0.25084
	3.66	-0.0449775	0.330607
	3.664	-0.0320339	0.388682
	3.668	-0.0115578	0.360918
	3.672	0.0079813	0.237139
	3.676	0.0154211	0.0871184
	3.68	0.00840146	-0.00132123
	3.684	-0.00332973	-0.00327938
	3.688	-0.010163	0.0344142
	3.692	-0.0105759	0.0578046
	3.696	-0.00999241	0.0636097
	3.7	-0.0136205	0.0822041
	3.704	-0.0169943	0.112435
	3.708	-0.013662	0.106093
	3.712	-0.0076492	0.0284235
	3.716	-0.00801991	-0.0896053
	3.72	-0.0191224	-0.172571
	3.724	-0.0375047	-0.17146
	3.728	-0.0529799	-0.112405
	3.732	-0.0584576	-0.0672317
	3.736	-0.0585979	-0.0742455
	3.74	-0.062674	-0.104153
	3.744	-0.0718516	-0.102917
	3.748	-0.081048	-0.0454009
	3.752	-0.0860153	0.0498209
	3.756	-0.0837333	0.133127
	3.76	-0.0742156	0.153128
	3.764	-0.0626009	0.0986368
	3.768	-0.0574643	0.0167687
	3.772	-0.0620081	-0.0282876
	3.776	-0.0691524	-0.015546
	3.78	-0.0717304	0.0280992
	3.784	-0.0705843	0.0683109
	3.788	-0.067909	0.0815927
	3.792	-0.0630751	0.0521459
	3.796	-0.0589897	-0.0146571
	3.8	-0.0616375	-0.0869932
	3.804	-0.0696495	-0.135824
	3.808	-0.0782374	-0.154315
	3.812	-0.0870966	-0.143649
	3.816	-0.0956723	-0.103319
	3.82	-0.101566	-0.0419807
	3.824	-0.103167	0.0135885
	3.828	-0.0995446	0.0330599
	3.832	-0.0937496	0.0187635
	3.836	-0.0932462	0.0138932
	3.84	-0.096855	0.0497991
	3.844	-0.0952792	0.106915
	3.848	-0.0868781	0.163003
	3.852	-0.0790776	0.258432
	3.856	-0.0741549	0.465549
	3.86	-0.0619697	0.779889
	3.864	-0.0272027	1.06739
	3.868	0.032455	1.15527
	3.872	0.0965042	0.983036
	3.876	0.140622	0.649643
	3.88	0.156207	0.320675
	3.884	0.149222	0.103917
	3.888	0.13414	0.0016698
	3.892	0.120609	-0.0386796
	3.896	0.10651	-0.0540449
	3.9	0.0913773	-0.0536699
	3.904	0.0784485	-0.0407771
	3.908	0.0660329	-0.0241531
	3.912	0.0562955	-0.0187124
	3.916	0.0495662	-0.0278397
	3.92	0.0393534	-0.0338626
	3.924	0.0285664	-0.0242006
	3.928	0.0210386	-0.00632473
	3.932	0.0143398	0.00518775
	3.936	0.00941866	-0.00220183
	3.94	0.00579631	-0.0257213
	3.944	-0.00113662	-0.0371084
	3.948	-0.0112338	-0.0129157
	3.952	-0.0184993	0.0224566
	3.956	-0.0181354	0.0143693
	3.96	-0.0160214	-0.0496358
	3.964	-0.0226894	-0.114409
	3.968	-0.0370067	-0.120581
	3.972	-0.0491051	-0.0627121
	3.976	-0.0546756	0.0260885
	3.98	-0.0557412	0.105038
	3.984	-0.0506508	0.132224
	3.988	-0.0408365	0.0920702
	3.992	-0.0371873	0.0251796
	3.996	-0.0427921	-0.0141581
	4	-0.0490315	-0.0284237
	4.004	-0.0503193	-0.0677356
	4.008	-0.0511282	-0.152703
	4.012	-0.0598562	-0.233888
	4.016	-0.0775366	-0.236258
	4.02	-0.0962384	-0.135927
	4.024	-0.105285	0.00986559
	4.028	-0.100442	0.106586
	4.032	-0.0879462	0.0988875
	4.036	-0.0780384	0.0144936
	4.04	-0.078886	-0.0588266
	4.044	-0.0880032	-0.0342468
	4.048	-0.0954167	0.148891
	4.052	-0.0958965	0.537926
	4.056	-0.0824966	1.1177
	4.06	-0.0370691	1.7007
	4.064	0.057086	1.96022
	4.068	0.177262	1.69945
	4.072	0.264579	1.06531
	4.076	0.290541	0.42395
	4.08	0.271084	0.0657175
	4.084	0.234323	0.0423842
	4.088	0.208392	0.195015
	4.092	0.206473	0.304957
	4.096	0.215944	0.264138
	4.1	0.216014	0.122674
	4.104	0.201696	-0.00663164
	4.108	0.17983	-0.0550926
	4.112	0.157151	-0.0317497
	4.116	0.1411	0.00279074
	4.12	0.132411	0.00030373
	4.124	0.122013	-0.0276472
	4.128	0.105999	-0.0392645
	4.132	0.0908354	-0.0212898
	4.136	0.0797352	0.00362176
	4.14	0.0710845	0.00375724
	4.144	0.0648564	-0.0368674
	4.148	0.0571228	-0.0923972
	4.152	0.0416363	-0.102794
	4.156	0.0229957	-0.0381522
	4.16	0.0130916	0.0624789
	4.164	0.0132836	0.133273
	4.168	0.0167541	0.133433
	4.172	0.0213937	0.0649053
	4.176	0.0211623	-0.016736
	4.18	0.00890831	-0.0351293
	4.184	-0.00531547	0.0210802
	4.188	-0.00783638	0.0806505
	4.192	-0.00332434	0.0746527
	4.196	-0.000949131	0.00172738
	4.2	-0.00445893	-0.0822558
	4.204	-0.0168503	-0.1158
	4.208	-0.0316635	-0.0900181
	4.212	-0.0385947	-0.0486176
	4.216	-0.0402886	-0.0174642
	4.22	-0.0451515	0.0241108
	4.224	-0.0499371	0.0825919
	4.228	-0.0466512	0.113489
	4.232	-0.0380127	0.0756281
	4.236	-0.0340609	-0.0102648
	4.24	-0.0388239	-0.0735419
	4.244	-0.0496427	-0.0407071
	4.248	-0.0606274	0.134277
	4.252	-0.0621684	0.464498
	4.256	-0.0479169	0.91996
	4.26	-0.0112658	1.38331
	4.264	0.0585304	1.64868
	4.268	0.151604	1.5621
	4.272	0.229627	1.17037
	4.276	0.268832	0.674394
	4.28	0.2747	0.266878
	4.284	0.256934	0.0382583
	4.288	0.229345	-0.0376457
	4.292	0.208671	-0.0544993
	4.296	0.193383	-0.0679899
	4.3	0.171898	-0.058511
	4.304	0.149336	-0.0149722
	4.308	0.136195	0.0104607
	4.312	0.129586	-0.035673
	4.316	0.119807	-0.1336
	4.32	0.0995046	-0.208272
	4.324	0.0728414	-0.211252
	4.328	0.0516193	-0.151234
	4.332	0.0369007	-0.0434574
	4.336	0.0236527	0.102175
	4.34	0.0197105	0.219702
	4.344	0.0333658	0.20832
	4.348	0.0482126	0.0657839
	4.352	0.0421037	-0.0835898
	4.356	0.0208955	-0.135987
	4.36	0.00481551	-0.101711
	4.364	-0.0037014	-0.0345728
	4.368	-0.0117027	0.032568
	4.372	-0.0139591	0.0679546
	4.376	-0.00926041	0.0527296
	4.38	-0.00989793	0.0174002
	4.384	-0.0174347	-0.00251841
	4.388	-0.0219302	-0.025087
	4.392	-0.0224949	-0.0813548
	4.396	-0.02796	-0.144872
	4.4	-0.0424546	-0.151126
	4.404	-0.0579555	-0.0774723
	4.408	-0.0648349	0.027287
	4.412	-0.0618707	0.0898682
	4.416	-0.0536996	0.0779259
	4.42	-0.0486813	0.025999
	4.424	-0.0525737	-0.00823074
	4.428	-0.0582909	-0.013768
	4.432	-0.0586256	-0.0257936
	4.436	-0.0587039	-0.062443
	4.44	-0.0633904	-0.0980121
	4.444	-0.0713192	-0.0862124
	4.448	-0.0798099	0.0192026
	4.452	-0.0855883	0.241244
	4.456	-0.0801501	0.533236
	4.46	-0.0533585	0.762397
	4.464	-0.00709444	0.785375
	4.468	0.0408255	0.572672
	4.472	0.0677645	0.258234
	4.476	0.0636226	0.0382853
	4.48	0.0429913	-0.00134771
	4.484	0.0306197	0.056685
	4.488	0.0321628	0.077884
	4.492	0.0353745	0.0117677
	4.496	0.0310467	-0.0894604
	4.5	0.0171462	-0.139405
	4.504	-0.00225359	-0.0999178
	4.508	-0.0152052	-0.0221087
	4.512	-0.0155908	0.00528542
	4.516	-0.0125568	-0.0411376
	4.52	-0.0183792	-0.0934458
	4.524	-0.0329348	-0.0808858
	4.528	-0.0439636	-0.0146975
	4.532	-0.0445642	0.0377562
	4.536	-0.0408689	0.036362
	4.54	-0.0400511	-0.00408738
	4.544	-0.0432034	-0.0484436
	4.548	-0.0489512	-0.0737272
	4.552	-0.0560024	-0.0781837
	4.556	-0.061754	-0.0763076
	4.56	-0.0652942	-0.0796023
	4.564	-0.0702649	-0.0838483
	4.568	-0.0761989	-0.0845855
	4.572	-0.0801349	-0.0891836
	4.576	-0.0836463	-0.10026
	4.58	-0.0884444	-0.100495
	4.584	-0.0951424	-0.0684893
	4.588	-0.100522	-0.0143748
	4.592	-0.0990874	0.0135012
	4.596	-0.0925137	-0.0185653
	4.6	-0.0896197	-0.0718715
	4.604	-0.0972451	-0.0649271
	4.608	-0.107644	0.0206039
	4.612	-0.104985	0.101702
	4.616	-0.0907347	0.0940933
	4.62	-0.0808279	0.0129632
	4.624	-0.082439	-0.0578929
	4.628	-0.0906046	-0.0671196
	4.632	-0.0956844	-0.0387334
	4.636	-0.0947189	-0.028124
	4.64	-0.0922609	-0.0585908
	4.644	-0.0932739	-0.102146
	4.648	-0.100048	-0.111683
	4.652	-0.108321	-0.0691261
	4.656	-0.111276	-0.000787642
	4.66	-0.108641	0.0474773
	4.664	-0.102185	0.0425585
	4.668	-0.0950806	-0.0104815
	4.672	-0.0951372	-0.069669
	4.676	-0.100905	-0.0985893
	4.68	-0.105855	-0.0951173
	4.684	-0.109362	-0.0654064
	4.688	-0.111585	0.0187623
	4.692	-0.113686	0.219028
	4.696	-0.112116	0.545664
	4.7	-0.0888836	0.863841
	4.704	-0.0332281	0.969534
	4.708	0.0306978	0.809957
	4.712	0.0661309	0.543941
	4.716	0.0725131	0.333548
	4.72	0.0757673	0.178194
	4.724	0.0807368	0.00953728
	4.728	0.0737752	-0.157727
	4.732	0.0514719	-0.244793
	4.736	0.0242344	-0.220641
	4.74	0.0051917	-0.131939
	4.744	-0.00412957	-0.0370026
	4.748	-0.0104078	0.0347851
	4.752	-0.0120647	0.0617991
	4.756	-0.00810168	0.0410942
	4.76	-0.0091909	0.025982
	4.764	-0.019267	0.0724733
	4.768	-0.0239969	0.139516
	4.772	-0.0135243	0.121873
	4.776	-0.0020366	-0.006395
	4.78	-0.00714575	-0.152125
	4.784	-0.0259294	-0.217066
	4.788	-0.0450064	-0.194279
	4.792	-0.0564463	-0.138875
	4.796	-0.0624926	-0.0865501
	4.8	-0.0685825	-0.0324704
	4.804	-0.0725928	0.0255973
	4.808	-0.0709358	0.0623453
	4.812	-0.0657806	0.0511131
	4.816	-0.0613541	-0.000874044
	4.82	-0.0626041	-0.050268
	4.824	-0.0697391	-0.0550654
	4.828	-0.076147	-0.012476
	4.832	-0.0773682	0.0474198
	4.836	-0.0743878	0.0948911
	4.84	-0.0693073	0.120305
	4.844	-0.062978	0.147785
	4.848	-0.0584366	0.245837
	4.852	-0.0571114	0.473843
	4.856	-0.0452156	0.767464
	4.86	-0.00440594	0.934582
	4.864	0.0559499	0.851102
	4.868	0.0984222	0.614317
	4.872	0.108036	0.409766
	4.876	0.108188	0.287735
	4.88	0.114904	0.178232
	4.884	0.11591	0.0581907
	4.888	0.102856	-0.0188444
	4.892	0.085905	-0.0246265
	4.896	0.0735604	0.000699886
	4.9	0.0669848	0.00256271
	4.904	0.0619473	-0.0240021
	4.908	0.0512354	-0.0356706
	4.912	0.0367756	-0.012673
	4.916	0.029466	-0.00182817
	4.92	0.0288556	-0.0546406
	4.924	0.0233631	-0.14854
	4.928	0.00726954	-0.207283
	4.932	-0.0140338	-0.188836
	4.936	-0.0295078	-0.122423
	4.94	-0.0359818	-0.0536253
	4.944	-0.0405693	0.0107219
	4.948	-0.044881	0.0766343
	4.952	-0.0427429	0.122263
	4.956	-0.0352683	0.123566
	4.96	-0.0306978	0.0898693
	4.964	-0.0301404	0.0453709
	4.968	-0.0307082	0.00400314
	4.972	-0.0340645	-0.028441
	4.976	-0.0395059	-0.0561092
	4.98	-0.0437248	-0.091149
	4.984	-0.0488761	-0.126931
	4.988	-0.0584966	-0.128681
	4.992	-0.0705582	-0.0752464
	4.996	-0.0772908	-0.00228493
	5	-0.0742471	0.0234173
	5.004	-0.0677393	-0.0185907
	5.008	-0.0686332	-0.07279
	5.012	-0.078098	-0.0722257
	5.016	-0.0861204	-0.0142843
	5.02	-0.0860347	0.0446983
	5.024	-0.0802814	0.0522264
	5.028	-0.0744151	0.00523377
	5.032	-0.0737447	-0.0469249
	5.036	-0.0800869	-0.0277161
	5.04	-0.0877975	0.145465
	5.044	-0.0895288	0.558112
	5.048	-0.0778944	1.24372
	5.052	-0.033948	2.04023
	5.056	0.0708108	2.56013
	5.06	0.224406	2.47492
	5.064	0.357858	1.83973
	5.068	0.422475	1.0225
	5.072	0.427856	0.356338
	5.076	0.402404	-0.0373586
	5.08	0.362838	-0.174003
	5.084	0.318775	-0.123428
	5.088	0.285019	-0.0101878
	5.092	0.269766	0.0297772
	5.096	0.260557	-0.0376017
	5.1	0.239259	-0.118387
	5.104	0.206531	-0.114343
	5.108	0.179039	-0.0367868
	5.112	0.164484	0.0268301
	5.116	0.157048	0.0234992
	5.12	0.146959	-0.0162704
	5.124	0.129697	-0.028142
	5.128	0.111895	0.0102096
	5.132	0.100603	0.0651893
	5.136	0.0952766	0.0929257
	5.14	0.0916367	0.0763325
	5.144	0.0868193	0.0280051
	5.148	0.0787008	-0.0197114
	5.152	0.0660514	-0.0340945
	5.156	0.0527589	-0.0115475
	5.16	0.0440077	0.0151242
	5.164	0.0399018	0.0103339
	5.168	0.035753	-0.025642
	5.172	0.0271701	-0.0588711
	5.176	0.0151823	-0.0614967
	5.18	0.00493109	-0.0393881
	5.184	-0.00146045	-0.0163528
	5.188	-0.00590995	0.000259442
	5.192	-0.0105228	0.0302476
	5.196	-0.0163612	0.0885754
	5.2	-0.0179897	0.140739
	5.204	-0.0104233	0.119432
	5.208	-0.00158123	0.0101442
	5.212	-0.00452593	-0.105782
	5.216	-0.0218415	-0.131599
	5.22	-0.0395736	-0.0716353
	5.224	-0.0432559	-0.0225688
	5.228	-0.0388493	-0.0397258
	5.232	-0.0425471	-0.064692
	5.236	-0.0550684	-0.00141402
	5.24	-0.0629508	0.20476
	5.244	-0.0592677	0.587376
	5.248	-0.0444393	1.14606
	5.252	-0.00174534	1.73303
	5.256	0.0906019	2.07303
	5.26	0.20802	2.0173
	5.264	0.299236	1.68075
	5.268	0.353207	1.25401
	5.272	0.387567	0.818718
	5.276	0.403152	0.416213
	5.28	0.38883	0.143617
	5.284	0.353964	0.0661502
	5.288	0.324264	0.107034
	5.292	0.310709	0.115074
	5.296	0.302309	0.0260583
	5.3	0.283044	-0.0849606
	5.304	0.250481	-0.107452
	5.308	0.21779	-0.0245122
	5.312	0.198504	0.0743128
	5.316	0.192604	0.0996061
	5.32	0.186537	0.0547608
	5.324	0.171369	0.00579247
	5.328	0.153368	-0.0118605
	5.332	0.138843	-0.0208177
	5.336	0.126977	-0.0543931
	5.34	0.114256	-0.111743
	5.344	0.0967913	-0.155392
	5.348	0.075849	-0.139211
	5.352	0.0553517	-0.0454171
	5.356	0.0410106	0.0837458
	5.36	0.0407063	0.160257
	5.364	0.0492851	0.129855
	5.368	0.0515743	0.0283994
	5.372	0.0429598	-0.0581646
	5.376	0.0282449	-0.0686439
	5.38	0.0135374	-0.00294635
	5.384	0.0062311	0.0854468
	5.388	0.0079043	0.129842
	5.392	0.0132681	0.0986765
	5.396	0.0153412	0.0154662
	5.4	0.00954234	-0.0614731
	5.404	-0.00238307	-0.0815674
	5.408	-0.015416	-0.0398487
	5.412	-0.0229814	0.0174435
	5.416	-0.0218161	0.0393557
	5.42	-0.0207735	0.0219237
	5.424	-0.0252698	-0.00930393
	5.428	-0.0287925	-0.0375843
	5.432	-0.0330881	-0.0426972
	5.436	-0.0429888	-0.00850827
	5.44	-0.0481065	0.0312482
	5.444	-0.0431267	0.0245228
	5.448	-0.0411255	-0.0197624
	5.452	-0.0481281	-0.0503006
	5.456	-0.0553355	-0.0486697
	5.46	-0.0586815	-0.0298577
	5.464	-0.062087	-0.00165731
	5.468	-0.0652976	0.0286114
	5.472	-0.0640485	0.0337267
	5.476	-0.0605077	-0.0120594
	5.48	-0.0600912	-0.100231
	5.484	-0.0660216	-0.185363
	5.488	-0.0795995	-0.214937
	5.492	-0.0950762	-0.16857
	5.496	-0.104834	-0.0671536
	5.5	-0.107658	0.0465624
	5.504	-0.103667	0.118973
	5.508	-0.0917664	0.107768
	5.512	-0.0804737	0.0305277
	5.516	-0.0816636	-0.0442259
	5.52	-0.0891972	-0.0784978
	5.524	-0.0916082	-0.0815858
	5.528	-0.095388	-0.0519805
	5.532	-0.103033	0.0108784
	5.536	-0.10095	0.0636148
	5.54	-0.0910429	0.0731817
	5.544	-0.0878166	0.0679525
	5.548	-0.0881298	0.0796645
	5.552	-0.0839194	0.0922969
	5.556	-0.0778137	0.0721381
	5.56	-0.072703	0.00573332
	5.564	-0.0711918	-0.0902208
	5.568	-0.0769425	-0.174207
	5.572	-0.0891142	-0.20256
	5.576	-0.102725	-0.157375
	5.58	-0.112429	-0.0578957
	5.584	-0.114388	0.0482399
	5.588	-0.108126	0.110396
	5.592	-0.0975151	0.105632
	5.596	-0.0898946	0.0436107
	5.6	-0.0871688	-0.0571269
	5.604	-0.0875412	-0.168024
	5.608	-0.0968167	-0.229391
	5.612	-0.115095	-0.190404
	5.616	-0.128128	-0.0789824
	5.62	-0.127071	0.0196181
	5.624	-0.118751	0.0540601
	5.628	-0.112713	0.0386086
	5.632	-0.109901	0.00888403
	5.636	-0.10848	-0.0106276
	5.64	-0.108889	-0.00249896
	5.644	-0.110476	0.0361607
	5.648	-0.109005	0.0697168
	5.652	-0.10058	0.043223
	5.656	-0.0916484	-0.0437774
	5.66	-0.0942702	-0.107796
	5.664	-0.10761	-0.0625254
	5.668	-0.116472	0.0917028
	5.672	-0.110188	0.297359
	5.676	-0.0937272	0.524659
	5.68	-0.0725396	0.755446
	5.684	-0.0370703	0.90683
	5.688	0.0161015	0.881313
	5.692	0.0632616	0.699241
	5.696	0.0850525	0.475524
	5.7	0.0926638	0.271058
	5.704	0.0984496	0.0765296
	5.708	0.092147	-0.0830528
	5.712	0.0700319	-0.147574
	5.716	0.0477069	-0.109642
	5.72	0.0335026	-0.0253847
	5.724	0.0260246	0.0387352
	5.728	0.0245792	0.0409891
	5.732	0.0243265	-0.012298
	5.736	0.0173553	-0.0637677
	5.74	0.00302437	-0.0568558
	5.744	-0.00898244	0.00597802
	5.748	-0.0127359	0.0740782
	5.752	-0.0110775	0.104488
	5.756	-0.00819437	0.091078
	5.76	-0.00800459	0.052508
	5.764	-0.0101455	0.0115803
	5.768	-0.0149066	-0.0147121
	5.772	-0.0220068	-0.0262913
	5.776	-0.0267068	-0.0411508
	5.78	-0.0303364	-0.0648095
	5.784	-0.0375563	-0.0701886
	5.788	-0.0476381	-0.0326196
	5.792	-0.0543494	0.0242447
	5.796	-0.0520476	0.049103
	5.8	-0.0475853	0.031611
	5.804	-0.049932	0.0124702
	5.808	-0.0545811	0.0243504
	5.812	-0.056352	0.0623565
	5.816	-0.0555839	0.105196
	5.82	-0.0520025	0.133282
	5.824	-0.0465526	0.131764
	5.828	-0.0411335	0.093392
	5.832	-0.0378777	0.0250387
	5.836	-0.0389929	-0.0459867
	5.84	-0.0460913	-0.0812112
	5.844	-0.0566118	-0.0623909
	5.848	-0.0633037	-0.00867002
	5.852	-0.0642304	0.0502903
	5.856	-0.0630917	0.101443
	5.86	-0.0603732	0.131884
	5.864	-0.0538979	0.110853
	5.868	-0.0456699	0.0240199
	5.872	-0.0444513	-0.0805088
	5.876	-0.0559488	-0.122526
	5.88	-0.0709452	-0.0780635
	5.884	-0.0765285	-0.000775627
	5.888	-0.0739644	0.0484989
	5.892	-0.0712558	0.0476843
	5.896	-0.0681741	-0.00150704
	5.9	-0.0665836	-0.0743792
	5.904	-0.0731985	-0.116726
	5.908	-0.0851838	-0.0873929
	5.912	-0.0933249	-0.00656604
	5.916	-0.0924234	0.060039
	5.92	-0.084754	0.0648051
	5.924	-0.078958	0.0173253
	5.928	-0.0796428	-0.0401044
	5.932	-0.0837964	-0.0758596
	5.936	-0.088726	-0.0746746
	5.94	-0.0949559	-0.0304577
	5.944	-0.099119	0.0370811
	5.948	-0.0948723	0.0868355
	5.952	-0.0870673	0.10289
	5.956	-0.0831314	0.10321
	5.96	-0.0799881	0.0904582
	5.964	-0.0738502	0.0399985
	5.968	-0.0689627	-0.0473071
	5.972	-0.0732838	-0.120509
	5.976	-0.0853568	-0.130607
	5.98	-0.0950823	-0.0790399
	5.984	-0.0988845	0.000744609
	5.988	-0.0988339	0.0743748
	5.992	-0.0934651	0.110788
	5.996	-0.0841699	0.0988748
	6	-0.078445	0.0690417
	6.004	-0.0787982	0.0636045
	6.008	-0.0795797	0.0808196
	6.012	-0.074527	0.0780043
	6.016	-0.067651	0.0342424
	6.02	-0.0675327	-0.0238374
	6.024	-0.0721343	-0.0576277
	6.028	-0.0770117	-0.0307866
	6.032	-0.0837312	0.106646
	6.036	-0.0876274	0.391801
	6.04	-0.0762352	0.787118
	6.044	-0.0409171	1.15306
	6.048	0.0216433	1.30828
	6.052	0.0971144	1.1736
	6.056	0.152051	0.854182
	6.06	0.173598	0.525219
	6.064	0.17711	0.267264
	6.068	0.173973	0.0668445
	6.072	0.161768	-0.0754486
	6.076	0.138116	-0.117231
	6.08	0.111323	-0.0468585
	6.084	0.0948854	0.0750666
	6.088	0.0910588	0.167226
	6.092	0.0920808	0.190558
	6.096	0.0934198	0.156667
	6.1	0.0914795	0.107551
	6.104	0.0832447	0.0814521
	6.108	0.0745276	0.0735808
	6.112	0.0703942	0.0447883
	6.116	0.0666624	-0.0214976
	6.12	0.0568992	-0.0918819
	6.124	0.0408194	-0.116309
	6.128	0.023847	-0.0733703
	6.132	0.0107398	0.0112484
	6.136	0.00575926	0.0768501
	6.14	0.00896723	0.0752338
	6.144	0.010866	0.0201335
	6.148	0.00406466	-0.0317608
	6.152	-0.00655899	-0.0483692
	6.156	-0.0138864	-0.0389288
	6.16	-0.0201983	-0.0170835
	6.164	-0.0266751	0.00933013
	6.168	-0.0291508	0.0277284
	6.172	-0.0299101	0.0357653
	6.176	-0.0325917	0.0498624
	6.18	-0.0352596	0.0791157
	6.184	-0.0354745	0.101902
	6.188	-0.0312971	0.0836312
	6.192	-0.0266656	0.0248714
	6.196	-0.0300806	-0.0286114
	6.2	-0.0395671	-0.0452653
	6.204	-0.0455167	-0.0458439
	6.208	-0.0472285	-0.0528441
	6.212	-0.0528803	-0.0427324
	6.216	-0.0619386	0.0110114
	6.22	-0.0647978	0.0839088
	6.224	-0.0590478	0.134585
	6.228	-0.0523769	0.170473
	6.232	-0.0492026	0.250095
	6.236	-0.0441706	0.447767
	6.24	-0.0333825	0.819574
	6.244	-0.0099858	1.32006
	6.248	0.0475067	1.72921
	6.252	0.144912	1.7834
	6.256	0.243113	1.43724
	6.26	0.298362	0.906259
	6.264	0.309613	0.435362
	6.268	0.298996	0.123008
	6.272	0.277254	-0.0407903
	6.276	0.248526	-0.0912722
	6.28	0.220929	-0.0752449
	6.284	0.199905	-0.0461724
	6.288	0.182378	-0.036407
	6.292	0.165929	-0.0425167
	6.296	0.149264	-0.0341336
	6.3	0.129706	0.00962485
	6.304	0.115466	0.0621874
	6.308	0.11107	0.080769
	6.312	0.105189	0.0644815
	6.316	0.0952984	0.0399919
	6.32	0.0869405	0.0253846
	6.324	0.0769515	0.0345507
	6.328	0.065992	0.0722468
	6.332	0.0599154	0.11662
	6.336	0.0583759	0.132566
	6.34	0.0584981	0.0982522
	6.344	0.0570869	0.0185309
	6.348	0.0504641	-0.0736474
	6.352	0.0366445	-0.134177
	6.356	0.019251	-0.138717
	6.36	0.00401902	-0.0971181
	6.364	-0.00698566	-0.0400406
	6.368	-0.0125686	0.00673566
	6.372	-0.0154032	0.0429582
	6.376	-0.0190694	0.0867925
	6.38	-0.0204161	0.147745
	6.384	-0.0177625	0.215649
	6.388	-0.0119427	0.262399
	6.392	-0.0013513	0.250327
	6.396	0.0105536	0.165116
	6.4	0.0144591	0.0397664
	6.404	0.00846921	-0.0724928
	6.408	-0.00328807	-0.137986
	6.412	-0.0175716	-0.149688
	6.416	-0.0308937	-0.113821
	6.42	-0.0414765	-0.0423646
	6.424	-0.0479704	0.0396306
	6.428	-0.047175	0.0936086
	6.432	-0.0416558	0.0948402
	6.436	-0.0379475	0.0571228
	6.44	-0.0385693	0.0220973
	6.444	-0.0432048	0.0243288
	6.448	-0.0480857	0.0584859
	6.452	-0.0469034	0.0849405
	6.456	-0.0419455	0.0804874
	6.46	-0.0407993	0.0648813
	6.464	-0.0429039	0.0627094
	6.468	-0.0436105	0.0633345
	6.472	-0.0415375	0.0347795
	6.476	-0.0397023	-0.0323431
	6.48	-0.0435021	-0.103708
	6.484	-0.0542761	-0.126595
	6.488	-0.0670982	-0.0773775
	6.492	-0.0752368	0.0131074
	6.496	-0.0740968	0.08193
	6.5	-0.0665308	0.0894446
	6.504	-0.0612332	0.0501674
	6.508	-0.061572	0.00316989
	6.512	-0.0646506	-0.0348266
	6.516	-0.0676606	-0.0740112
	6.52	-0.0711248	-0.115067
	6.524	-0.0784407	-0.124406
	6.528	-0.0900446	-0.0671035
	6.532	-0.0980531	0.0332151
	6.536	-0.093316	0.109087
	6.54	-0.0815932	0.154477
	6.544	-0.0777601	0.263963
	6.548	-0.0783813	0.501318
	6.552	-0.0605539	0.763482
	6.556	-0.014091	0.856454
	6.56	0.0392908	0.701977
	6.564	0.0714854	0.406212
	6.568	0.0767185	0.130603
	6.572	0.066537	-0.0399664
	6.576	0.0518436	-0.0956767
	6.58	0.0346518	-0.0469404
	6.584	0.0192474	0.0666801
	6.588	0.0165686	0.153905
	6.592	0.0264387	0.142896
	6.596	0.0319253	0.071609
	6.6	0.0226139	0.0393347
	6.604	0.0110521	0.075393
	6.608	0.0101939	0.122184
	6.612	0.0139575	0.130679
	6.616	0.0147325	0.101603
	6.62	0.0137122	0.0478723
	6.624	0.0114439	-0.0211457
	6.628	0.00466658	-0.081038
	6.632	-0.0075985	-0.0983613
	6.636	-0.0205501	-0.0602209
	6.64	-0.0290503	0.0194953
	6.644	-0.0325223	0.115964
	6.648	-0.0306582	0.195695
	6.652	-0.0223619	0.214396
	6.656	-0.0109102	0.143932
	6.66	-0.00425845	0.0126367
	6.664	-0.00968	-0.0964625
	6.668	-0.0257929	-0.109795
	6.672	-0.0412189	-0.0321983
	6.676	-0.0460401	0.0571375
	6.68	-0.0409083	0.0808538
	6.684	-0.034965	0.0318786
	6.688	-0.0364147	-0.0317007
	6.692	-0.0450149	-0.0515342
	6.696	-0.0537735	-0.022056
	6.7	-0.0570395	0.0187902
	6.704	-0.0561025	0.0379925
	6.708	-0.0551452	0.0369653
	6.712	-0.0557658	0.0425522
	6.716	-0.058096	0.0753872
	6.72	-0.0588144	0.118063
	6.724	-0.0526119	0.127079
	6.728	-0.0440034	0.0947157
	6.732	-0.0435022	0.0657355
	6.736	-0.0479851	0.0649933
	6.74	-0.0467831	0.0570252
	6.744	-0.0418076	0.0133325
	6.748	-0.0436703	-0.0284008
	6.752	-0.0530472	-0.0115153
	6.756	-0.0599075	0.0651844
	6.76	-0.0587933	0.144865
	6.764	-0.0504927	0.163567
	6.768	-0.039773	0.0995392
	6.772	-0.0353994	-0.0100618
	6.776	-0.0410712	-0.0994259
	6.78	-0.052794	-0.123701
	6.784	-0.0645594	-0.0833377
	6.788	-0.0716904	-0.0168841
	6.792	-0.0724888	0.0225626
	6.796	-0.0686109	0.0049781
	6.8	-0.0663932	-0.0406011
	6.804	-0.0730376	-0.0472128
	6.808	-0.0829844	0.00770766
	6.812	-0.083025	0.0718182
	6.816	-0.0752556	0.0928237
	6.82	-0.0702433	0.0827309
	6.824	-0.0691281	0.0969371
	6.828	-0.0691906	0.192916
	6.832	-0.067539	0.403912
	6.836	-0.0558927	0.703315
	6.84	-0.0256422	0.981786
	6.844	0.025892	1.09576
	6.848	0.0861472	0.981371
	6.852	0.130536	0.715047
	6.856	0.149061	0.435488
	6.86	0.150701	0.226803
	6.864	0.144024	0.0935528
	6.868	0.13314	0.0109037
	6.872	0.120327	-0.0271775
	6.876	0.103301	-0.00970578
	6.88	0.0872583	0.0442817
	6.884	0.0811744	0.0804176
	6.888	0.0797874	0.079661
	6.892	0.0729201	0.0896069
	6.896	0.0616346	0.147252
	6.9	0.058089	0.206873
	6.904	0.0654291	0.189141
	6.908	0.0718308	0.0838263
	6.912	0.0667247	-0.0323741
	6.916	0.05028	-0.0760752
	6.92	0.0324634	-0.0349173
	6.924	0.022912	0.0390783
	6.928	0.020436	0.0945197
	6.932	0.019654	0.115581
	6.936	0.0197518	0.107001
	6.94	0.0193847	0.0750045
	6.944	0.0165425	0.0196104
	6.948	0.0128589	-0.0558944
	6.952	0.00566519	-0.1144
	6.956	-0.010675	-0.0954868
	6.96	-0.0274546	0.00865062
	6.964	-0.0309667	0.122576
	6.968	-0.0231467	0.159058
	6.972	-0.0140073	0.0944997
	6.976	-0.0110296	-0.0236546
	6.98	-0.0184294	-0.114593
	6.984	-0.0338761	-0.117598
	6.988	-0.0483795	-0.0330032
	6.992	-0.0537383	0.0848924
	6.996	-0.0499424	0.171922
	7	-0.0409784	0.189735
	7.004	-0.0306264	0.144619
	7.008	-0.0262771	0.0860747
	7.012	-0.0305273	0.0572223
	7.016	-0.0332242	0.0497506
	7.02	-0.0308713	0.0528274
	7.024	-0.0336573	0.126218
	7.028	-0.0402375	0.373197
	7.032	-0.0371863	0.84038
	7.036	-0.011463	1.41957
	7.04	0.0553984	1.83001
	7.044	0.162295	1.79884
	7.048	0.262173	1.3268
	7.052	0.309357	0.701857
	7.056	0.305676	0.228447
	7.06	0.278239	0.00691747
	7.064	0.250264	-0.0425373
	7.068	0.229143	-0.0252057
	7.072	0.208855	0.017767
	7.076	0.189214	0.0726434
	7.08	0.177797	0.104868
	7.084	0.171345	0.0846503
	7.088	0.161185	0.0152138
	7.092	0.148918	-0.073662
	7.096	0.131596	-0.125152
	7.1	0.105424	-0.087347
	7.104	0.0840235	0.0178881
	7.108	0.077367	0.106506
	7.112	0.0780654	0.127335
	7.116	0.0764815	0.106687
	7.12	0.0696594	0.0991031
	7.124	0.0617254	0.119673
	7.128	0.0587602	0.134258
	7.132	0.06001	0.111329
	7.136	0.0580105	0.0634167
	7.14	0.0505883	0.0279774
	7.144	0.0417951	0.0292496
	7.148	0.033186	0.0629338
	7.152	0.0277639	0.0946642
	7.156	0.0285719	0.0843864
	7.16	0.0293427	0.0351496
	7.164	0.0226437	-0.00345117
	7.168	0.0112609	0.00186003
	7.172	0.00384299	0.026727
	7.176	0.00223083	0.02641
	7.18	0.000418531	-0.00832854
	7.184	-0.0054384	-0.0464359
	7.188	-0.0148255	-0.0526988
	7.192	-0.0250676	-0.0230963
	7.196	-0.0303043	0.0160622
	7.2	-0.0306627	0.0515351
	7.204	-0.0333884	0.0986751
	7.208	-0.035575	0.148153
	7.212	-0.0285465	0.145542
	7.216	-0.0186142	0.0647398
	7.22	-0.0183806	-0.0394383
	7.224	-0.0292674	-0.0841534
	7.228	-0.0430123	-0.0414471
	7.232	-0.0502157	0.043877
	7.236	-0.0484254	0.101373
	7.24	-0.0423149	0.0878784
	7.244	-0.0373539	0.0114938
	7.248	-0.0388408	-0.0723049
	7.252	-0.049755	-0.102501
	7.256	-0.062569	-0.0734812
	7.26	-0.0669529	-0.0306604
	7.264	-0.0667259	0.00649773
	7.268	-0.0704259	0.0674784
	7.272	-0.0730148	0.160362
	7.276	-0.0654723	0.236646
	7.28	-0.0506551	0.252008
	7.284	-0.0385376	0.216617
	7.288	-0.0328267	0.158384
	7.292	-0.028205	0.0777978
	7.296	-0.0248095	-0.0211087
	7.3	-0.0307792	-0.0906997
	7.304	-0.0448416	-0.081564
	7.308	-0.0561176	-0.00868371
	7.312	-0.0577532	0.0582876
	7.316	-0.052513	0.0671291
	7.32	-0.0483288	0.0308454
	7.324	-0.0512276	-0.000336033
	7.328	-0.0570804	-0.00339723
	7.332	-0.0587836	0.00560725
	7.336	-0.0595505	0.0133973
	7.34	-0.062151	0.022914
	7.344	-0.0628678	0.0373644
	7.348	-0.0623927	0.0635688
	7.352	-0.0636021	0.105404
	7.356	-0.0613518	0.137546
	7.36	-0.0521895	0.131181
	7.364	-0.0459733	0.113232
	7.368	-0.0479397	0.144854
	7.372	-0.0491157	0.232444
	7.376	-0.0400949	0.303284
	7.38	-0.0219271	0.284885
	7.384	-0.00673957	0.186814
	7.388	-0.0041957	0.0816512
	7.392	-0.0100075	0.0175399
	7.396	-0.0148705	-0.011774
	7.4	-0.0190494	-0.0148862
	7.404	-0.0269821	0.0192959
	7.408	-0.0335674	0.0724989
	7.412	-0.0306512	0.0852989
	7.416	-0.0240354	0.0307957
	7.42	-0.0254872	-0.0390694
	7.424	-0.0361547	-0.0516539
	7.428	-0.0473053	0.00112007
	7.432	-0.0500134	0.0572503
	7.436	-0.0444772	0.0639726
	7.44	-0.0417613	0.037347
	7.444	-0.0464116	0.0195524
	7.448	-0.049511	0.0118863
	7.452	-0.0489215	-0.00801582
	7.456	-0.0513973	-0.0381544
	7.46	-0.056884	-0.0567489
	7.464	-0.0625977	-0.0464354
	7.468	-0.0689608	-0.00631967
	7.472	-0.0719302	0.039546
	7.476	-0.0685321	0.0610213
	7.48	-0.0652692	0.0544767
	7.484	-0.0652791	0.0331466
	7.488	-0.0644315	0.00397155
	7.492	-0.0651875	-0.0216539
	7.496	-0.0699713	-0.0239403
	7.5	-0.0741954	0.00406448
	7.504	-0.0759076	0.0488239
	7.508	-0.0746811	0.0825009
	7.512	-0.0699878	0.0707613
	7.516	-0.063911	0.000994071
	7.52	-0.0627077	-0.0799301
	7.524	-0.0730331	-0.0885433
	7.528	-0.0874281	-0.00310987
	7.532	-0.0886798	0.093079
	7.536	-0.076377	0.111653
	7.54	-0.067455	0.0653402
	7.544	-0.0688014	0.0339104
	7.548	-0.0729932	0.0648035
	7.552	-0.0736295	0.135734
	7.556	-0.067695	0.179799
	7.56	-0.0551364	0.137006
	7.564	-0.0447548	0.00973634
	7.568	-0.0466296	-0.129655
	7.572	-0.0601902	-0.19475
	7.576	-0.0776378	-0.147404
	7.58	-0.0907357	-0.0250098
	7.584	-0.0915637	0.077603
	7.588	-0.0804577	0.0818688
	7.592	-0.0709765	0.00322883
	7.596	-0.0736397	-0.0624386
	7.6	-0.0846654	-0.0390174
	7.604	-0.0925026	0.0538422
	7.608	-0.0878869	0.130057
	7.612	-0.07578	0.134064
	7.616	-0.0678965	0.0883395
	7.62	-0.066896	0.0491212
	7.624	-0.0683429	0.0491519
	7.628	-0.0693988	0.0836242
	7.632	-0.067733	0.117851
	7.636	-0.0607797	0.111948
	7.64	-0.0531291	0.0663233
	7.644	-0.0532797	0.0260612
	7.648	-0.0589518	0.0129747
	7.652	-0.0597404	-0.0120709
	7.656	-0.0565853	-0.080243
	7.66	-0.0614073	-0.145599
	7.664	-0.0764121	-0.133581
	7.668	-0.0900374	-0.0380206
	7.672	-0.0920213	0.0687357
	7.676	-0.0839511	0.114237
	7.68	-0.074517	0.0884575
	7.684	-0.0708319	0.0279992
	7.688	-0.0719266	-0.0363016
	7.692	-0.0740799	-0.0912795
	7.696	-0.0804126	-0.119399
	7.7	-0.089998	-0.103933
	7.704	-0.0967339	-0.0492836
	7.708	-0.0996377	0.0202692
	7.712	-0.0981145	0.06911
	7.716	-0.0909759	0.0674062
	7.72	-0.0846487	0.0197738
	7.724	-0.0844451	-0.0331953
	7.728	-0.0882693	-0.0435317
	7.732	-0.0946245	0.0135929
	7.736	-0.0977151	0.113902
	7.74	-0.0903064	0.192234
	7.744	-0.0761749	0.199091
	7.748	-0.0639792	0.141696
	7.752	-0.0587906	0.0604818
	7.756	-0.0592412	-0.020577
	7.76	-0.0615348	-0.101691
	7.764	-0.0668203	-0.167268
	7.768	-0.0792273	-0.171487
	7.772	-0.0946802	-0.0916343
	7.776	-0.101593	0.024804
	7.78	-0.0960814	0.0984449
	7.784	-0.0858112	0.0955778
	7.788	-0.0793951	0.0511536
	7.792	-0.0794694	0.0246827
	7.796	-0.0826121	0.0419663
	7.8	-0.0827165	0.0719869
	7.804	-0.0768506	0.0596246
	7.808	-0.0699616	-0.01104
	7.812	-0.0706663	-0.0885146
	7.816	-0.0805318	-0.0933618
	7.82	-0.0920527	0.0264512
	7.824	-0.0960762	0.284038
	7.828	-0.088244	0.652263
	7.832	-0.0622219	1.01883
	7.836	-0.00655982	1.18851
	7.84	0.0676362	1.04099
	7.844	0.121645	0.685109
	7.848	0.135853	0.375268
	7.852	0.125421	0.283556
	7.856	0.115814	0.399114
	7.86	0.121115	0.615033
	7.864	0.138888	0.836148
	7.868	0.166303	0.982374
	7.872	0.205771	0.966151
	7.876	0.247752	0.755154
	7.88	0.270963	0.439687
	7.884	0.26583	0.17135
	7.888	0.244501	0.0348099
	7.892	0.221989	0.00579136
	7.896	0.20308	0.00527876
	7.9	0.189744	-0.0264067
	7.904	0.176175	-0.0747397
	7.908	0.153414	-0.0673468
	7.912	0.128397	0.0302484
	7.916	0.115258	0.15841
	7.92	0.115783	0.218902
	7.924	0.120992	0.158598
	7.928	0.121896	0.00287406
	7.932	0.111294	-0.15415
	7.936	0.0858749	-0.205142
	7.94	0.0555115	-0.126324
	7.944	0.0390163	-0.00827261
	7.948	0.0389678	0.054205
	7.952	0.0380198	0.070451
	7.956	0.0293685	0.10113
	7.96	0.0248775	0.148698
	7.964	0.0287573	0.162541
	7.968	0.0331541	0.11107
	7.972	0.0340926	0.0103756
	7.976	0.0284575	-0.0837261
	7.98	0.0130994	-0.107364
	7.984	-0.00420463	-0.0443189
	7.988	-0.0125926	0.0571668
	7.992	-0.0120782	0.13089
[truncated: 600 more rows]

## Sheet: Fig. 5e
Fig. 5e	WT			Syt1KO				WT			Syt1KO
	Release area	Cumulative probabability		Release area	Cumulative probabability			Total release rate	Release area		Total release rate	Release area
	0.0086947	0		0.0139	0			2.7928	0.2823		0.571	0.1426
	0.0090515	0.0095238		0.0144	0.0159			1.4688	0.0873		1.2883	0.1092
	0.0114	0.019		0.0172	0.0317			1.2646	0.0739		1.2211	0.2024
	0.0116	0.0286		0.0176	0.0476			0.3889	0.0641		0.6539	0.1005
	0.0132	0.0381		0.0181	0.0635			0.9346	0.0793		0.2232	0.0328
	0.0171	0.0476		0.021	0.0794			1.419	0.2193		0.703	0.1308
	0.02	0.0571		0.0223	0.0952			1.5066	0.0787		0.1398	0.0227
	0.0201	0.0667		0.0227	0.1111			0.8632	0.0595		1.1964	0.1193
	0.0212	0.0762		0.0227	0.127			1.1971	0.0966		0.7129	0.0788
	0.0242	0.0857		0.0292	0.1429			0.8127	0.0506		1.0165	0.1618
	0.0245	0.0952		0.0324	0.1587			1.0871	0.0758		0.4339	0.076
	0.0246	0.1048		0.0328	0.1746			0.3373	0.0555		0.6117	0.0606
	0.0246	0.1143		0.0345	0.1905			0.6384	0.0374		0.9057	0.1294
	0.0267	0.1238		0.0358	0.2063			0.4335	0.0273		0.2354	0.0367
	0.0269	0.1333		0.0367	0.2222			0.2664	0.0086947		0.503	0.1858
	0.0273	0.1429		0.0376	0.2381			0.5017	0.0946		0.8466	0.1212
	0.0279	0.1524		0.0379	0.254			0.832	0.1136		0.691	0.0979
	0.0288	0.1619		0.0386	0.2698			0.3968	0.0308		0.3881	0.0345
	0.0296	0.1714		0.0394	0.2857			3.9373	0.5654		1.3049	0.3456
	0.03	0.181		0.043	0.3016			1.721	0.1478		1.2585	0.1754
	0.0308	0.1905		0.0495	0.3175			0.1115	0.0246		0.3815	0.0379
	0.0327	0.2		0.0516	0.3333			1.8377	0.2548		0.6508	0.0737
	0.0327	0.2095		0.0606	0.3492			1.8619	0.1546		0.5956	0.0865
	0.0332	0.219		0.0609	0.3651			2.3212	0.1713		0.5718	0.0609
	0.0336	0.2286		0.0737	0.381			1.9954	0.1663		0.9508	0.1638
	0.035	0.2381		0.076	0.3968			1.1151	0.1805		0.2359	0.0176
	0.0359	0.2476		0.0788	0.4127			1.3029	0.1756		0.1698	0.0324
	0.0366	0.2571		0.0842	0.4286			1.3188	0.0727		1.2711	0.0868
	0.0372	0.2667		0.0861	0.4444			1.9035	0.1289		0.2015	0.0172
	0.0374	0.2762		0.0865	0.4603			0.8359	0.1921		0.3287	0.0386
	0.0382	0.2857		0.0868	0.4762			1.8167	0.2403		1.369	0.1411
	0.0415	0.2952		0.0916	0.4921			0.9204	0.1017		1.69	0.1362
	0.0419	0.3048		0.0916	0.5079			1.6182	0.1624		0.4396	0.0223
	0.0428	0.3143		0.0921	0.5238			1.1258	0.0733		1.1961	0.107
	0.0441	0.3238		0.0925	0.5397			1.4612	0.1331		0.3686	0.0495
	0.0481	0.3333		0.0966	0.5556			1.2285	0.1706		1.0864	0.139
	0.0489	0.3429		0.0979	0.5714			0.5437	0.0878		0.9796	0.0925
	0.0506	0.3524		0.1005	0.5873			0.3859	0.0201		1.3178	0.1441
	0.0515	0.3619		0.107	0.6032			0.2537	0.03		1.7878	0.2391
	0.0518	0.3714		0.1092	0.619			1.011	0.1136		0.3072	0.0376
	0.0555	0.381		0.1193	0.6349			0.4398	0.0867		1.268	0.0966
	0.0557	0.3905		0.1212	0.6508			0.4824	0.0296		0.368	0.043
	0.0574	0.4		0.122	0.6667			0.4188	0.0382		2.4687	0.2015
	0.0595	0.4095		0.1294	0.6825			0.2541	0.0242		1.4015	0.0516
	0.0596	0.419		0.1308	0.6984			0.9797	0.0489		1.54	0.1524
	0.0597	0.4286		0.1324	0.7143			1.4764	0.167		0.3803	0.0139
	0.0597	0.4381		0.1362	0.7302			1.3871	0.1324		0.1442	0.0394
	0.0641	0.4476		0.139	0.746			0.5461	0.0419		0.6128	0.0358
	0.0662	0.4571		0.1411	0.7619			0.6905	0.0269		0.2438	0.0227
	0.0683	0.4667		0.1426	0.7778			1.1746	0.1465		0.4379	0.0292
	0.0686	0.4762		0.1441	0.7937			0.652	0.0288		1.5518	0.2125
	0.0688	0.4857		0.1524	0.8095			1.4628	0.1766		0.64	0.0842
	0.0727	0.4952		0.1618	0.8254			0.2971	0.0359		1.2912	0.0921
	0.0733	0.5048		0.1638	0.8413			0.9935	0.1074		1.9043	0.2044
	0.0739	0.5143		0.1754	0.8571			0.7687	0.0171		2.2793	0.3213
	0.0758	0.5238		0.1858	0.873			0.3259	0.0683		0.2979	0.0144
	0.0787	0.5333		0.1923	0.8889			0.3402	0.0481		0.6882	0.0916
	0.0793	0.5429		0.2015	0.9048			1.2135	0.0662		0.5556	0.0916
	0.0799	0.5524		0.2024	0.9206			0.6096	0.0327		0.4382	0.0861
	0.0802	0.5619		0.2044	0.9365			0.298	0.0114		0.2296	0.0181
	0.0844	0.5714		0.2125	0.9524			0.6155	0.0267		1.1643	0.1923
	0.0863	0.581		0.2391	0.9683			0.4238	0.0336		0.842	0.122
	0.0867	0.5905		0.3213	0.9841			0.4463	0.0212		0.5617	0.1324
	0.0873	0.6		0.3456	1			0.096	0.0132		0.161	0.021
	0.0878	0.6095						1.0251	0.0903
	0.0879	0.619						0.5784	0.0596
	0.0891	0.6286						0.9281	0.0597
	0.0903	0.6381						0.596	0.0688
	0.0923	0.6476						0.543	0.0597
	0.0946	0.6571						2.0847	0.1415
	0.0966	0.6667						1.3358	0.0923
	0.1017	0.6762						1.7069	0.1333
	0.1022	0.6857						0.7871	0.0116
	0.1074	0.6952						1.0943	0.2073
	0.1079	0.7048						0.4329	0.0327
	0.1136	0.7143						0.9858	0.0279
	0.1136	0.7238						0.8901	0.177
	0.1166	0.7333						1.0871	0.0844
	0.1256	0.7429						0.5769	0.0245
	0.1289	0.7524						0.5086	0.1022
	0.1324	0.7619						1.4792	0.0891
	0.1331	0.7714						0.818	0.0246
	0.1333	0.781						0.4555	0.035
	0.1415	0.7905						0.852	0.0441
	0.1465	0.8						0.4364	0.0428
	0.1478	0.8095						0.3712	0.0332
	0.1546	0.819						0.4379	0.0557
	0.1595	0.8286						0.436	0.0366
	0.1624	0.8381						0.7546	0.0574
	0.1663	0.8476						0.6735	0.0799
	0.167	0.8571						0.245	0.02
	0.1706	0.8667						0.8985	0.0415
	0.1713	0.8762						0.5895	0.0515
	0.1756	0.8857						0.6504	0.0863
	0.1766	0.8952						1.7899	0.2033
	0.177	0.9048						1.1454	0.1905
	0.1805	0.9143						1.1904	0.1595
	0.1905	0.9238						1.1079	0.0372
	0.1921	0.9333						0.182	0.0090515
	0.2033	0.9429						0.5918	0.1079
	0.2073	0.9524						0.3399	0.0518
	0.2193	0.9619						1.2416	0.0879
	0.2403	0.9714						1.0528	0.1256
	0.2548	0.981						0.619	0.0802
	0.2823	0.9905						0.3868	0.0686
	0.5654	1						0.7797	0.1166

[truncated: 20 more sheets: Fig. 6a, Fig. 6b, Fig. 6d, Fig. 8b-e, Fig. 8f, g, Suppl. Fig. 1b, Suppl. Fig. 2b, Suppl Fig.3b, Suppl. Fig. 4a, Suppl. Fig. 4b, Suppl. Fig. 4c, Suppl. Fig. 7, Suppl. Fig. 8i, Suppl. Fig. 8ii, Suppl. Fig. 10a, Suppl. Fig. 10b, Suppl Fig. 14b-e, Suppl Fig. 14f, g, Suppl Fig. 15a, Suppl Fig. 15b]
