# Supplementary material for: Asynchronous glutamate release is enhanced in low release efficacy synapses and dispersed across the active zone
Source: Nat Commun. 2022 Jun 17;13:3497. doi: 10.1038/s41467-022-31070-4 (PMC9206079; doi:10.1038/s41467-022-31070-4)
Supplement: Supplementary file 8 — AnalysisScripts [file 41467_2022_31070_MOESM8_ESM.zip]

Archive with 57 entries (57 files):
- Mendonca_et_al_Analysis_Scripts_Manual.pdf
- Step 1 Image filter/1_Example_image_stack_original.tif
- Step 1 Image filter/2_Example_image_stack_filtered.tif
- Step 1 Image filter/3_Example_image_stack_max projection.tif
- Step 1 Image filter/iGluSnFR_example_filter.m
- Step 2 Quantal analysis/1_Example_image_stack_original.tif
- Step 2 Quantal analysis/2_Example_image_stack_filtered.tif
- Step 2 Quantal analysis/3_Example_image_stack_max projection.tif
- Step 2 Quantal analysis/4_RoiSet.zip
- Step 2 Quantal analysis/5_ROI_data.csv
- Step 2 Quantal analysis/6_ephys_data.mat
- Step 2 Quantal analysis/Quantal_Analysis.m
- Step 3 ThunderStorm/All_events.tif
- Step 3 ThunderStorm/Double_noise.tif
- Step 3 ThunderStorm/event/e_1.tif
- Step 3 ThunderStorm/event/e_10.tif
- Step 3 ThunderStorm/event/e_11.tif
- Step 3 ThunderStorm/event/e_12.tif
- Step 3 ThunderStorm/event/e_13.tif
- Step 3 ThunderStorm/event/e_14.tif
- Step 3 ThunderStorm/event/e_15.tif
- Step 3 ThunderStorm/event/e_16.tif
- Step 3 ThunderStorm/event/e_17.tif
- Step 3 ThunderStorm/event/e_18.tif
- Step 3 ThunderStorm/event/e_19.tif
- Step 3 ThunderStorm/event/e_2.tif
- Step 3 ThunderStorm/event/e_20.tif
- Step 3 ThunderStorm/event/e_21.tif
- Step 3 ThunderStorm/event/e_22.tif
- Step 3 ThunderStorm/event/e_23.tif
- Step 3 ThunderStorm/event/e_24.tif
- Step 3 ThunderStorm/event/e_25.tif
- Step 3 ThunderStorm/event/e_26.tif
- Step 3 ThunderStorm/event/e_27.tif
- Step 3 ThunderStorm/event/e_28.tif
- Step 3 ThunderStorm/event/e_29.tif
- Step 3 ThunderStorm/event/e_3.tif
- Step 3 ThunderStorm/event/e_30.tif
- Step 3 ThunderStorm/event/e_31.tif
- Step 3 ThunderStorm/event/e_32.tif
- Step 3 ThunderStorm/event/e_33.tif
- Step 3 ThunderStorm/event/e_34.tif
- Step 3 ThunderStorm/event/e_35.tif
- Step 3 ThunderStorm/event/e_36.tif
- Step 3 ThunderStorm/event/e_37.tif
- Step 3 ThunderStorm/event/e_4.tif
- Step 3 ThunderStorm/event/e_5.tif
- Step 3 ThunderStorm/event/e_6.tif
- Step 3 ThunderStorm/event/e_7.tif
- Step 3 ThunderStorm/event/e_8.tif
- Step 3 ThunderStorm/event/e_9.tif
- Step 3 ThunderStorm/event/events.csv
- Step 3 ThunderStorm/Noise.tif
- Step 3 ThunderStorm/temp_folder/analysis_thr.csv
- Step 3 ThunderStorm/temp_folder/analysis_thr-protocol.txt
- Step 3 ThunderStorm/ThunderSTORM1.ijm
- Step 3 ThunderStorm/ThunderSTORM2.ijm
