# Supplementary material for: Asynchronous glutamate release is enhanced in low release efficacy synapses and dispersed across the active zone
Source: Nat Commun. 2022 Jun 17;13:3497. doi: 10.1038/s41467-022-31070-4 (PMC9206079; doi:10.1038/s41467-022-31070-4)
Supplement: Supplementary file 8 — AnalysisScripts [file 41467_2022_31070_MOESM8_ESM.zip › Step 1 Image filter/iGluSnFR_example_filter.m]

%% Image filters used for enhancing iGluSnFR transients.
%Copyright� 2021
%Asynchronous glutamate release is enhanced in low release probability synapses and is widely dispersed across the active zone.
%Authors: Philipe R. F. Mendon�a, Erica Tagliatti, Helen Langley, Dimitrios Kotzadimitriou, Criseida G. Zamora-Chimal, Yulia Timofeeva and Kirill E. Volynski
%Gaussian bandbass filter function kindly provided by Dr Hugh Robinson (University of Cambridge)
%% 1 Filter image and obtain maximal projection============================================
clear all
close all
clc

file='1_Example_image_stack_original.tif';

frame_cycle=4; %given in ms;
    period=frame_cycle/1000;
    samplerate=1/period;
        
mov_average=3;
fname = sprintf(file);    
    info = imfinfo(fullfile(pwd, fname));
    imageStack_temp = [];
    numberOfImages = length(info);
        for k = 1:numberOfImages
            currentImage = imread(fullfile(pwd, fname), k, 'Info', info);
            imageStack_temp(:,:,k) = currentImage;
        end
         %Moving average and gaussian filtering step ---------------------------------------------------------------------------------
         im_filt=zeros(size(imageStack_temp,1),size(imageStack_temp,2),size(imageStack_temp,3));
         for i=1:size(imageStack_temp,1)
             for j=1:size(imageStack_temp,2)
                 for k=1:size(imageStack_temp,3)
                 y_tmp(k)=imageStack_temp(i,j,k);
                 end
         %Moving average   
         y_smooth=smooth(y_tmp,mov_average);        
        
         Ry_filt =y_smooth-mean(y_smooth(1:5));
         Ry_filt =gaussfilter(Ry_filt,samplerate,30); % lo-pass at 30 Hz
         Ry_filt =Ry_filt-gaussfilter(Ry_filt,samplerate,0.5); % hi-pass at 0.5 Hz
             im_filt(i,j,:)=Ry_filt;
             end 
         end

         clearvars y_tmp y_smooth
         
         %Scaling the corrected image
         im_filt(im_filt<0)=0;
         im_filt16=im_filt-min(im_filt(:));%Subtracting the minimum value, which will now be zero
         im_filt16=im_filt16.*(65535/max(im_filt16(:)));%Multiplying all values to 65535/max
     
         %Creating the corrected image
         outputFileName = '2_Example_image_stack_filtered.tif';
         im_filt16=uint16(im_filt16);
         im_filt16(im_filt16<1000)=0;%Offsets at 1000
 
         %Median filter
         med_filt='Yes'; condition=strcmp(med_filt,'Yes');
         if condition==1
            for i=1:size(im_filt16,3)
            im_med16(:,:,i) = medfilt2(im_filt16(:,:,i));
            end
         else
         im_med16=im_filt16;    
         end
         
         %Save img_filt
         save_process='Yes'; condition=strcmp(save_process,'Yes');
         if condition==1
         %first delete the old one if it exists (otherwise it will append)
         if exist(fullfile(pwd,outputFileName))==2
         delete (fullfile(pwd,outputFileName));
         end
         for i=1:length(im_filt16(1, 1, :))
         imwrite(im_med16(:, :, i), fullfile(pwd,outputFileName), 'WriteMode', 'append','Compression','none');
         end
         end
         
         %Now save the max projection of this stack
         im_med16_max=max(im_med16,[],3); %Now rescale to 16bit range       
         im_med16_max=uint16(im_med16_max);
         imwrite(im_med16_max,fullfile(pwd,'3_Example_image_stack_max projection.tif'))
 
         disp('analysis_finished')
         
% Function required (Provided by Dr Hugh Robinson, University of Cambridge)
function yout = gaussfilter(yin, sampfreq, cornerfreq)
fc = cornerfreq/sampfreq;  
sigma = 0.132505/fc;
nc = round(4*sigma); 
coeffs = -nc:nc;
coeffs = exp((-coeffs.^2)/(2*sigma^2))/(sqrt(2*pi)*sigma);
yout = conv(yin,coeffs);
yout = yout(nc+1:end-nc); 
end
