# Supplementary material for: Asynchronous glutamate release is enhanced in low release efficacy synapses and dispersed across the active zone
Source: Nat Commun. 2022 Jun 17;13:3497. doi: 10.1038/s41467-022-31070-4 (PMC9206079; doi:10.1038/s41467-022-31070-4)
Supplement: Supplementary file 8 — AnalysisScripts [file 41467_2022_31070_MOESM8_ESM.zip › Step 2 Quantal analysis/5_ROI_data.csv]

	Mean1	Mean2	Mean3	Mean4	Mean5	Mean6	Mean7	Mean8	Mean9	Mean10
1	12816.143	13084.714	13668.19	12223.571	16862.953	12056.857	12473.619	13344.096	11223.429	10482.667
2	12816.143	13084.714	13668.19	12223.571	16862.953	12056.857	12473.619	13344.096	11223.429	10482.667
3	12936.477	12908.857	13973.714	12927.381	16390.666	11797.571	12214.333	14908.904	11288.238	10510.333
4	13436.667	13501.477	13862.667	11954.904	16779.619	11853.238	11436.429	14686.762	12084.762	10667.857
5	13057	13001.429	13195.904	12103.19	17826.143	12686.619	12306.952	14409	11621.571	10093.667
6	12871.714	13464.523	13260.762	13057.143	17140.666	12279.096	11705.048	14131.19	11241.857	10538.238
7	13325.523	12908.857	12862.619	12612.429	17603.809	12205.048	12093.952	14279.238	11130.81	10130.714
8	13020.048	12816.286	13418.096	12955.143	17455.572	11408.667	12214.429	13649.762	11992	10214.143
9	13130.904	13056.904	12742.238	12908.81	17455.715	11529.048	12640.333	14168.286	11130.857	11075.333
10	12556.857	12899.571	13482.857	12705.19	16788.904	11825.286	11964.333	14149.762	11390.048	10751.19
11	13103.333	13251.477	13344.096	11936.523	16427.715	11816.048	12325.429	13853.286	11084.571	10001.048
12	13177.333	12881.048	13871.857	11816.19	16798.047	12019.857	11769.762	14121.857	10880.762	10352.952
13	12714.286	12955.096	13520	12918	16603.619	12251.381	11417.952	12862.523	11149.333	10982.762
14	13131.096	13408.81	13473.714	11788.381	17770.477	11269.714	11667.857	13279.096	10816	10158.477
15	13112.477	12686.571	13418.143	11306.81	17511.238	11529	11779.096	12992.048	11334.619	10427.048
16	13621.857	12640.19	13908.904	12195.762	17075.953	11538.19	11853.286	13982.952	10806.714	10584.477
17	13066.286	13575.477	13010.667	12992.143	16677.809	11714.238	11501.238	14057.048	11047.429	10908.619
18	12269.857	13510.762	12658.81	12834.81	16344.429	11714.238	11843.904	13658.952	11353.19	10778.952
19	12371.762	12982.952	13890.477	12260.619	16825.904	11760.523	11890.238	13177.286	11121.571	10223.333
20	13177.286	12612.523	13501.571	12575.429	17270.428	11538.238	11779.096	13927.477	11177.238	10260.333
21	13566.238	12167.952	13362.667	12677.333	17057.428	12306.952	11982.714	13223.714	11473.523	10547.381
22	12732.857	12788.333	13001.333	13445.952	16501.762	12010.523	11677.19	13983	11584.619	10945.762
23	12084.667	12399.333	13362.619	12603.286	16899.953	11640.19	12047.523	13668.143	10621.477	10352.904
24	12853.333	12677.333	13788.571	12510.619	17298.143	12251.429	11955.048	13871.857	11093.81	10343.619
25	12112.477	12436.571	12881	11908.714	17076	11556.81	11195.762	13677.286	10695.619	10353
26	13649.619	14075.571	13418.238	12612.523	16279.571	11593.904	12297.571	13325.571	10927.143	10686.238
27	12390.286	19316.857	15186.762	13047.762	17029.715	12057	11427.238	13640.286	11473.477	11075.19
28	12566.143	18798.381	16224.048	17011.143	16798.143	12408.762	11297.477	14344.096	11816.096	10362.333
29	12584.619	19029.857	15603.619	17696.334	16640.619	11306.667	11880.952	13177.381	10658.571	10195.477
30	13529.238	17687.191	15131.381	17557.523	17344.428	11658.667	11658.667	13158.904	11621.619	10584.477
31	12769.952	17789	16094.333	16733.285	17650	11973.667	11464.286	13658.857	11288.238	10269.571
32	12668	17168.572	16094.333	16742.572	16399.857	11677.238	11936.523	13668.19	10649.333	9723.19
33	12779.286	17798.285	14964.571	16955.619	16927.762	12529.096	11658.714	13871.952	11853.048	10306.714
34	12510.619	16946.285	15446.048	16150	16900.047	13131	12658.762	13418.19	11241.952	10177.143
35	13510.762	16844.477	13992.143	15825.904	17150.096	12297.667	11908.762	13344.238	11066	9704.667
36	12695.857	16909.191	15186.857	15788.81	17122.238	11714.238	11769.952	13668.19	11028.952	10862.286
37	12455.096	16937.047	14594.238	15251.762	17594.572	12307	12066.238	12640.381	11112.381	10686.477
38	13640.429	16381.477	15001.619	15418.429	16853.715	12158.714	11130.81	13325.667	11038.238	10806.619
39	12492	16946.334	14251.571	15575.667	16501.809	11806.952	11325.238	12686.571	11464.238	10890.048
40	12214.19	15159.143	14779.381	15066.381	15307.286	11927.19	11667.904	13899.762	10908.571	10093.667
41	12584.667	16057.333	15075.571	15371.952	16085.19	12436.571	11686.381	13473.762	12047.619	10862.286
42	13251.477	15344.286	14381.143	14751.667	17566.762	11547.523	11390.143	13788.523	11112.429	10667.762
43	12705.096	16307.333	14835	13936.619	17353.715	11529	10908.619	13112.523	10399.286	10649.238
44	12242.048	15288.667	14594.19	14492.286	17196.334	12455.048	11464.19	13436.619	10399.19	10408.523
45	12631	15770.238	14538.714	14455.238	16483.381	12205.096	11399.381	13908.952	11695.667	10297.381
46	12769.857	15353.523	14418.286	14723.857	17270.428	11973.523	12140.238	14381.238	11482.714	9778.857
47	12519.904	15168.333	14418.286	14714.429	16529.619	11816.143	11482.667	13232.904	11584.619	10899.238
48	13131.096	14640.714	14686.762	14121.857	17381.572	11519.619	11853.096	13677.429	10917.81	10501
49	13205.096	15214.619	14696.096	14547.904	16853.572	12158.714	11853.19	13418.19	11297.523	10213.904
50	12029.143	14714.667	14492.381	14297.952	16149.952	12640.238	11973.619	13640.286	11232.714	10723.333
51	11834.667	14705.286	14881.19	13816.381	16974.047	11908.762	11001.096	13501.381	12131.048	10834.571
52	13806.952	15353.477	14399.714	13779.286	17233.381	12038.381	11528.952	14270.143	11593.81	10047.429
53	13936.667	13742.286	14316.381	13399.523	17215	10352.904	11288.333	13779.19	10510.381	10491.81
54	13103.238	14307.096	14399.762	13362.523	16724.143	11140.143	10556.667	13186.571	11556.81	10964.19
55	12529.143	13918.19	13779.286	13223.667	16761.047	11741.904	11028.952	13927.523	11464.238	9778.857
56	12408.714	14075.477	12519.952	13825.619	16186.904	11742.096	11464.19	13001.429	11649.381	9815.904
57	12890.238	13825.667	14668.238	14344.096	17983.572	11640.143	11121.477	13492.19	11130.952	10417.857
58	12964.333	13760.857	13946	13566.238	18400	11260.571	11177.048	13769.952	10547.477	10260.429
59	13029.143	14047.857	14362.667	13038.477	17585.334	12112.477	11899.381	12408.667	10991.904	10214.048
60	13390.286	14084.81	13084.714	13297.762	17529.715	11501.238	11529.048	13334.857	11640.143	9964
61	12899.571	13751.523	13177.381	13251.477	16094.381	11204.952	11473.429	12973.667	10954.952	10260.429
62	12732.952	14195.952	14307.143	14010.667	15714.762	11714.19	11667.857	13464.429	11028.904	10464
63	11853.048	14010.667	13918.238	13529.238	17483.334	11399.238	11464.19	13520	11066.048	10065.904
64	13566.333	13834.857	13538.477	13510.857	17502.096	11334.619	11501.286	13825.477	11232.762	11028.904
65	14047.619	14029.333	13075.571	12658.81	16853.572	11371.619	11149.286	13575.619	11056.81	10510.381
66	12899.571	13232.952	13529.333	13723.714	17576.096	11843.81	11844	12945.857	11445.714	9852.81
67	12501.286	13871.81	13020	12612.619	16548.047	11593.904	12131	13751.571	11038.143	10112.143
68	13094	13325.429	13399.571	13344.096	16788.904	12862.523	10843.81	13640.381	10982.619	10825.286
69	13482.952	13696	12797.571	13195.857	17298.191	11242	11408.667	13483	10955	10538.143
70	12964.381	13658.904	13334.81	13038.523	16650	11334.619	11732.81	13168.048	10658.571	9815.904
71	13233	12343.952	13557.048	12399.523	16251.81	11547.571	11140.143	13362.571	11399.381	10269.619
72	12353.238	13094.048	12927.381	12353.19	16057.333	11390.096	11260.523	13686.667	10853.048	9843.714
73	12723.619	12890.286	13529.19	12705.143	16270.238	12223.667	12279.238	13260.714	11029	10390.048
74	12658.714	13325.477	13825.523	12788.381	16649.953	11251.19	10612.143	12612.477	11454.904	9834.429
75	13492.143	12130.857	13297.714	12232.857	16548.047	12112.477	11417.904	13732.904	10630.714	11084.523
76	15853.571	15788.762	18363.191	13001.429	16798.191	11575.286	11649.381	12603.19	10612.238	10917.904
77	15640.571	17279.619	20789.285	13010.762	18344.715	12806.904	12001.333	12779.143	11343.81	10454.857
78	15446.143	16585.143	20011.477	13436.667	18140.904	18261.334	12343.904	13066.19	10982.762	9825.143
79	14510.904	16770.334	19816.857	13029.238	18205.666	18076.047	11880.952	13362.477	10973.523	10149.286
80	14399.571	17965	19604.096	13103.238	19159.523	17131.477	11612.238	13158.762	10640.048	9852.952
81	15122.048	16788.857	19946.715	12232.762	19029.953	17390.762	11982.762	13538.523	10917.762	10491.952
82	15279.477	16214.81	19057.666	13214.429	18687.285	16575.904	12473.523	12260.619	11195.714	10427
83	14242.238	15548.096	19159.619	12843.952	18298.191	16548.191	11334.429	13862.477	10510.429	10482.571
84	14566.571	15696.286	18076.191	12538.381	18140.953	16001.762	11954.952	13825.667	10815.952	10510.286
85	14168.333	15325.762	17205.666	12964.429	19039.096	15112.667	12205.048	13723.81	10751.143	10362.381
86	14214.523	15862.952	17474.047	12547.667	18446.381	15779.619	12232.762	13677.429	11093.904	10797.381
87	15307.238	14918.333	17511.143	12408.714	17159.334	15779.571	11843.762	12816.19	10723.429	10575.19
88	13705.143	15770.238	18076.096	11862.286	18214.904	15075.762	11278.952	12927.381	11566.096	10519.667
89	13251.429	14473.81	16770.477	13186.667	17872.238	14622	12010.619	13862.571	10436.381	10260.381
90	13807	15297.952	16946.238	12334.714	17789.047	14788.571	11399.381	13066.286	10501.19	11158.667
91	14131.096	14825.762	17798.238	13594.048	19289.191	15149.904	11297.523	13020	11186.381	10982.714
92	13149.571	14242.286	15770.286	13399.619	16835.143	14862.762	11529.048	13492.19	11816	10482.571
93	13862.667	14936.762	16344.429	13316.238	17798.191	13649.571	11556.714	12936.571	10491.904	10288.19
94	13307	14057.096	16103.571	12242.096	18020.572	14575.667	11621.523	13510.81	10584.429	10260.429
95	13362.477	13760.904	16251.857	13001.429	16853.715	14510.762	11529.096	13686.619	10880.762	10195.667
96	12760.714	14612.619	16288.81	13131.096	18242.762	13344.143	11371.619	13603.286	10899.333	9760.381
97	13242.238	14242.286	15214.667	12668	17288.904	13205.096	11649.381	13677.477	10547.523	10575.096
98	13529.19	14899.714	15622.096	12649.619	17844.619	13825.571	11945.619	12658.857	11093.857	10343.619
99	13269.81	13945.904	15557.238	12927.286	17520.428	13371.857	11862.429	12880.904	11242.048	10612.238
100	13075.571	14501.477	14594.238	12575.429	18335.381	13918.238	12269.714	13242.143	11056.762	10167.714
101	12825.381	13584.762	15603.477	12955.19	16742.572	13075.523	12010.571	12482.952	11418	9399.143
102	12575.429	13362.619	15492.477	12584.619	16677.762	13149.714	11010.381	13205.19	10482.714	10269.667
103	13992.381	14094.096	14825.714	12640.19	17594.572	12751.429	10917.904	13075.571	10899.333	10139.904
104	13473.714	12751.381	15446	12380.952	16937.047	13103.19	11631	13186.667	10964.286	10538.143
105	13029.143	14112.619	15640.714	12649.571	16946.334	12612.523	11325.238	13677.523	11093.81	10223.381
106	12714.333	12908.81	15344.333	12927.286	17066.715	12436.429	11455.048	13584.857	11269.81	10232.571
107	13853.477	13992.286	13769.904	11991.952	17261.143	11843.857	11640.143	13575.571	11075.286	10195.571
108	13510.714	13918.19	15047.857	12982.952	17437.191	13436.571	11380.857	13862.667	10973.333	10408.477
109	13464.429	13371.81	14483.048	12010.429	17474.191	13223.762	11945.714	12918.143	11251.096	9880.762
110	13529.238	13307	15020.096	12334.619	17011.191	12899.477	11714.238	12964.333	10871.571	10464.096
111	12103.096	14066.238	14640.477	12677.333	17140.857	12770	11816.096	12806.904	10899.333	10288.143
112	12566.19	13705.19	14279.333	12742.19	16788.904	12455.048	10927.048	12705.19	10334.429	10297.523
113	12788.429	13779.238	13455.048	11982.762	15788.81	12612.523	11473.477	13519.952	10353.048	10278.762
114	13344	13631.143	13797.81	11908.667	16103.571	12686.523	11751.429	13816.286	11788.19	10343.762
115	13390.333	13418.19	13557	13047.81	17807.572	11908.762	11445.619	13353.238	10843.857	10732.667
116	12890.333	12955.19	13871.857	12334.714	17270.334	12668	11760.523	12473.477	10760.381	10547.429
117	12918.143	13696	14232.952	12936.523	16992.572	12260.619	11843.904	12353.333	11019.81	9936.19
118	12510.714	13094.096	13566.333	12788.477	16233.19	12714.381	11982.81	13344	11529	9788.096
119	12186.429	12955.143	13890.333	12890.286	16122.19	12214.238	11741.904	14066.333	10834.571	10630.714
120	13307	13001.429	13260.714	12566.19	16761.047	11834.619	11843.857	13001.477	10575.19	10093.81
121	13381.096	12927.333	13853.381	12732.857	16825.904	12130.904	11816	12834.667	10936.286	10732.619
122	12492	13103.19	13288.523	12436.571	16427.762	12084.714	10927.143	13695.952	11195.619	11204.857
123	12668	13075.477	13251.523	12519.952	16492.619	12223.619	11658.81	13260.667	11066	9899.143
124	12603.286	13566.238	13751.381	12010.477	16649.953	13019.904	11788.429	13807.096	10927.096	9899.286
125	12732.952	14131.143	13575.571	13195.857	16344.429	12260.667	11038.333	13242.19	10445.523	10186.238
126	13177.381	15816.571	13594.048	12140.19	17381.523	11880.857	11325.286	13297.81	10501.096	10630.714
127	13492.286	15668.429	14121.904	16149.81	19530	14714.714	11112.238	13270	10741.952	10501.096
128	12242.096	15307.381	13631.19	19604	18400.238	14177.381	11880.904	13510.762	11436.477	10195.523
129	12001.333	15751.571	14288.667	20168.904	18205.619	14492.333	12075.333	13788.523	11705.048	10584.429
130	12881.096	15992.523	13955.238	18576.238	18316.762	14733.143	11853.19	13584.81	10658.523	10862.238
131	12621.81	15594.333	13816.381	19289.143	17965	14853.381	11510.477	13677.333	11140.238	10390.048
132	13047.714	15075.857	13899.762	18307.523	18779.857	14020.048	12390.238	13251.429	10991.904	10556.762
133	12093.952	15742.429	13834.904	17437.096	19529.904	13362.619	13112.523	12918.143	11436.477	10640
134	12418	14825.81	14196	16751.809	18242.762	13649.714	11501.286	13344.048	10954.904	10010.381
135	12084.523	15686.904	14668.429	17909.381	19613.334	14029.333	13279.19	13334.762	11130.762	10306.667
136	12418.096	16427.762	13418.096	16770.334	18094.619	13307	11890.096	14159	10297.429	10371.523
137	12510.619	14538.619	13714.523	16613	18622.523	14094.143	11121.571	13640.381	11028.904	10214
138	12603.19	14603.477	13686.714	16066.523	18909.666	14492.429	11362.429	13788.477	10853.048	10343.762
139	12954.952	14056.952	13640.429	16066.523	18048.285	13816.381	11964.19	13288.477	10797.429	10760.381
140	11955	14742.333	13121.762	15862.857	17474.191	13464.333	12306.81	13047.714	10964.19	10427.048
141	13047.667	13233.048	13399.667	15399.762	19576.238	12714.333	12029.048	12918.096	11325.19	9621.429
142	11945.81	13992.286	13908.857	15770.238	18474.381	12658.81	12084.619	13945.904	10353	10075.143
143	12788.477	14168.286	13381.096	15603.619	18353.857	12871.81	11334.714	13297.714	10677	10945.667
144	12455.048	13973.762	14242.333	14584.952	19178.047	12668.096	11519.667	12908.667	10908.477	9973.333
145	11871.619	13797.762	13779.19	15409	18779.953	12899.571	11334.523	13547.81	10862.286	10140.048
146	13038.429	13344	13603.333	14853.523	18233.477	13501.523	11751.333	13908.952	11112.238	10232.619
147	12621.762	13658.904	13334.857	14974.048	17539.047	12695.904	11510.429	13084.619	10538.238	10593.762
148	13381	13251.523	13445.81	14436.714	18539.096	13168.143	11945.714	13649.571	11417.952	10075.143
149	13195.904	13603.333	13418	14538.667	18168.715	12732.857	11334.523	13084.762	10954.904	10093.714
150	12640.238	13483	13557	13871.81	18372.428	13075.523	12038.477	12779.143	10815.952	10306.667
151	12760.619	13214.429	12992.143	14714.667	17965	13195.81	11418	12547.619	11278.952	9908.571
152	11890.143	13529.333	13149.619	14779.381	17863.191	12751.429	11223.429	13149.477	11028.904	9936.286
153	12149.523	13390.333	13649.571	14622	16724.143	12640.238	11742	13075.381	10760.381	10362.286
154	12195.857	12668.143	13566.286	14196	17733.572	12131	12418.048	13260.619	11047.523	10630.81
155	13066.333	12603.286	13603.286	14084.762	17733.381	12066.096	11464.19	13584.762	11353.143	10223.381
156	12603.333	12899.571	14334.857	13621.952	18242.762	11899.477	11955.048	12992.19	10723.429	10149.143
157	12575.381	13103.286	13233	13640.429	17011.096	12658.714	11742.19	14353.429	11251.19	9806.667
158	12353.238	13418.19	13066.333	13520	17214.857	12575.333	11658.619	12732.857	10602.904	10778.904
159	13047.571	12640.238	14112.667	13038.523	17205.619	12955.19	11853.096	12658.81	10964.048	10010.333
160	12325.477	12732.762	13362.523	13510.762	17316.762	12343.904	11871.571	12677.286	11288.381	10019.619
161	12501.286	13621.857	12992.096	13251.429	17576	11482.762	11612.477	13288.429	10732.571	10426.952
162	12927.238	12834.714	13381.143	12501.429	17464.762	11955.048	11343.762	12436.571	11649.429	10399.238
163	12834.714	13010.619	12881.048	13205.096	17659.428	11825.333	12418	12973.714	10732.667	10149.238
164	12093.857	12260.523	13936.81	14103.333	16612.857	12390.238	12093.904	13195.81	10973.523	10241.81
165	12640.19	12575.477	13195.81	13640.429	16205.571	12214.238	11501.19	14057.096	10704.952	9667.667
166	11816.143	12603.286	13807.048	12899.571	16816.666	12566.238	11955	13492.143	11204.952	9565.952
167	12510.619	12390.286	14121.904	12547.619	17696.334	11973.667	11593.81	12112.429	10964.19	10232.619
168	11853.096	12797.714	13029.19	12686.571	16381.571	12269.762	11612.429	13779.238	10760.381	10102.952
169	12084.571	12362.381	12121.714	12316.19	17409.381	12056.952	11038.238	13742.19	11130.714	10880.762
170	12112.381	13233	12593.81	12881.19	16575.953	12186.523	12149.477	13696	10538.096	10890
171	12834.714	12529.238	13232.857	12214.381	16464.809	11260.429	11251.286	12844.096	10982.667	10408.429
172	12223.477	13325.523	13436.619	12399.523	17372.238	11853.19	10991.952	13677.429	10852.952	10445.523
173	13149.523	12353.333	12510.523	13519.952	18187.191	11353.048	12445.714	12927.381	10399.286	10658.523
174	12158.904	13584.81	13214.429	12871.857	16483.143	11954.904	11075.286	13029.238	11075.286	10232.523
175	12149.429	14390.477	13631.143	13306.952	18298.285	11149.238	11306.762	12677.286	10788.19	9723.238
176	11575.381	16353.523	13057	12575.477	17724.238	12260.571	11871.619	13288.381	10612.143	10028.857
177	12621.667	16011.048	13408.81	22372.809	18437.191	15390.477	14177.477	12964.381	10862.286	10278.857
178	11741.952	16844.477	13686.667	23030.334	17835.238	15075.619	14520.238	13399.571	10658.571	10621.523
179	12769.952	16288.762	13594.096	22715.428	18196.523	15029.381	14038.667	13992.333	10973.429	10593.762
180	12760.667	15446.143	13705.286	21743.238	17955.666	14270.096	13603.429	13538.523	11010.381	10417.762
181	12806.952	16724.096	13519.952	22326.477	18622.428	14973.904	13603.286	13381.048	10547.429	10232.523
182	12760.714	14612.81	13492.19	20178.143	18326.047	14057.048	13473.667	12797.667	10575.19	10195.619
183	12557.048	15649.81	13501.523	21770.904	17696.334	14066.238	13520.048	12529.19	10825.238	10315.952
184	12325.381	15057.143	14242.333	18835.428	17779.904	14020.048	13807.096	13344.048	10269.619	10482.667
185	12084.619	14288.619	13093.952	19215.096	16612.857	13982.952	13890.477	12751.429	11399.381	9602.857
186	12649.523	14325.619	13631.143	19669	18150.191	14344.143	13695.952	13029.143	10751.096	9528.81
187	12195.81	13973.762	12908.762	18464.953	18039	13844.286	13075.571	13538.523	11529	10501.19
188	12705.096	14927.667	13955.238	17853.904	16974.143	13631.19	12955.096	13742.286	10380.857	10584.429
189	12334.714	14196	13223.762	17390.857	18020.523	12945.857	13677.333	13575.523	10954.904	9982.619
190	12788.429	14196.048	12936.571	17659.381	18298.334	14085	13177.381	12649.571	10982.714	10028.762
191	12927.429	15112.81	13908.952	17011.143	18335.477	12918	13177.429	13001.429	10408.667	10352.904
192	12501.333	14020.143	13862.571	16751.857	17307.428	13214.619	12955.19	12751.333	11288.238	9612.096
193	12769.857	14297.857	13427.429	16992.619	17326.143	13001.381	12880.952	13251.477	10464.048	10186.333
194	12297.667	14557.048	13371.904	16103.667	17344.523	13519.904	13566.286	13232.952	10788.286	9593.762
195	12936.571	14057.19	13270	15918.381	18159.428	12418.143	12945.762	12464.381	11630.81	10195.523
196	13047.619	13575.571	13983.096	15705.477	17927.953	13584.81	12177.238	12881.048	10871.523	10214.096
197	12492.096	13455.143	14038.571	15344.19	17492.715	12779.048	12066.048	12982.904	10732.619	9843.714
198	12992.19	13853.381	13723.762	15807.286	17603.762	12769.81	11788.477	13306.904	10806.667	9621.523
199	12723.619	13779.238	13760.714	15770.238	17788.904	11890.19	11908.571	13807.096	10695.477	10251.143
200	12362.523	13603.429	13538.523	14872	18140.953	12686.571	12029.143	12769.857	11556.81	9575.096
201	12992.096	13464.381	13816.381	14788.714	17770.477	13075.523	12260.667	13177.286	10751.19	10621.477
202	12862.571	12992.19	13353.286	14973.857	16872.285	12955.19	12760.619	12908.81	10232.619	9778.904
203	12158.762	13557.096	13455.143	14594.143	17066.857	12131.048	11918	13307.048	10306.619	10204.857
204	13038.429	13927.477	13603.381	14622	17140.809	13010.619	11751.286	13121.857	10575.19	10352.904
205	12584.619	13056.952	12510.571	14723.857	17353.666	12723.477	11779.048	13575.571	10538.143	10010.381
206	12686.619	13501.381	12955.238	15159.048	16742.523	12418	11880.904	12603.143	10353	10380.762
207	12464.333	12742.048	13214.333	14103.429	17418.619	12094.048	11399.333	13242.238	10834.523	11204.904
208	12964.477	13232.904	13723.714	13853.333	18335.381	11640.286	11464.19	12945.762	11029.048	9343.619
209	12019.714	12751.381	12853.286	14103.333	16242.523	11927.286	11778.952	12982.952	10306.667	9973.333
210	12658.762	13538.619	13742.333	13556.904	17131.523	13195.952	12019.762	12964.286	11232.667	10102.952
211	12807.048	13121.81	13288.477	13019.904	17603.857	11519.762	11630.81	13510.762	11093.714	10640.048
212	13075.523	13103.286	13464.333	12769.904	17566.715	11482.714	11390.238	13242.143	10769.714	9797.381
213	13612.571	11936.523	12881.096	13519.952	16353.667	12103.096	11593.904	12695.762	10908.619	9575.19
214	12445.81	13029.19	13168.19	13140.333	16307.429	12732.81	11140.096	13890.429	10436.333	10649.286
215	12677.286	13121.762	13566.333	13631.143	16474.143	12464.238	12121.762	13019.904	10982.667	9760.333
216	12066.143	12501.333	13371.762	13464.429	16575.904	12093.952	11880.952	13149.523	9991.904	10121.429
217	12427.381	12603.143	13640.381	13232.857	16816.715	11121.667	11677.096	12519.762	10510.429	9501.096
218	13010.667	12927.381	13334.762	13482.952	18048.428	11269.762	11399.381	13168.143	10982.619	10547.477
219	12056.762	12982.81	12908.81	13381.143	16335.19	12455.096	11149.333	13640.477	11353.143	10103.048
220	11918	12214.238	12742.096	13427.429	16427.762	11593.81	11399.429	13529.238	11167.904	9862.238
221	11927.238	12658.81	13584.81	13825.523	15909.096	11825.286	11380.857	13492.19	10491.857	9575.096
222	12427.238	12723.571	13668.143	12806.857	16918.619	11760.571	11927.19	13260.714	11214.143	10186.381
223	13760.714	12232.81	12853.19	13455.19	17446.381	11241.952	11130.762	12705.238	10547.381	9871.477
224	12732.904	12501.333	13334.714	12455.19	16946.285	11325.381	11344	12621.762	10658.523	10269.714
225	14844.238	13686.667	13001.333	13714.381	16575.904	11075.333	11658.714	12492.143	10732.714	10260.381
226	14835	12297.619	13658.857	14946	16631.381	11408.667	11251.19	12816.238	10945.714	10547.381
227	14751.571	13464.523	12316.143	15890.619	17890.904	11742.048	11380.857	14168.143	10528.904	10167.857
228	14918.333	12843.952	12890.238	16779.666	17594.428	11565.952	11778.952	13427.333	10436.333	9880.81
229	14909	12695.904	13001.381	15751.762	18400.191	11316.048	11232.762	13307.096	10371.429	10325.143
230	14788.667	12223.477	12297.714	15807.333	17909.334	11278.952	11251.19	13381.143	10528.952	10556.762
231	13927.429	12501.429	13408.81	14992.333	18103.809	12584.667	12668	12797.81	11149.381	9788.143
232	14019.904	12825.477	12797.667	15668.381	18650.096	11353.143	11399.333	12992.143	10982.571	9945.571
233	12927.429	12556.904	13260.762	15297.952	17798.238	12390.286	11251.19	13899.619	11343.762	10288.048
234	14001.571	12594	12603.238	15418.429	17548.191	11871.619	11899.523	13695.857	11121.523	9945.477
235	14121.81	12788.429	12816.19	14057.143	18511.334	11649.523	10751.19	12251.381	10899.333	10195.619
236	12742.048	12473.523	12381	14344.048	17714.953	12103.238	11455	13381.096	10223.381	9927
237	13788.523	12168.096	13149.667	14473.714	18353.904	11751.238	11436.381	12992.143	10732.619	10149.238
238	12927.238	12760.619	12918.19	14723.762	18131.666	11353.096	11306.81	13223.667	10806.81	10223.286
239	13918.096	12455.096	13399.523	14538.667	18150.143	11843.952	11871.619	12668.096	10426.952	9954.857
240	13871.904	13038.477	12742.096	13418.096	17437.191	11631	10834.477	13075.523	10917.904	10612.333
241	13816.429	12714.381	12779.19	14390.523	17066.762	11390.096	11093.857	13621.857	10677.096	10445.571
242	13779.238	12408.714	12084.619	13279.19	18252.047	12140.143	11362.429	13751.477	11195.667	10019.523
243	13955.286	13760.714	13010.714	14446.19	16881.523	11371.714	11177.19	12529.19	10584.429	9945.571
244	13186.571	12436.429	12797.714	13881.143	16937	11945.714	10880.81	12945.762	10788.19	10093.619
245	14038.619	12621.81	12492.19	13455.143	16483.381	11306.667	11917.904	12853.286	11278.952	10417.714
246	14233.048	12010.571	12918.048	13612.523	17390.809	11556.81	10945.619	13844.19	10825.333	10390.096
247	13557.096	12482.762	13436.619	13603.333	17205.715	11427.143	10834.477	12890.238	10899.286	10473.238
248	12834.81	12871.714	13251.333	14001.571	17187.096	11677.286	11028.952	12955.19	10186.238	9612.19
249	13464.523	11658.667	13047.667	13695.904	16937.096	12167.952	11010.381	12640.19	10815.904	9843.619
250	13232.952	12695.81	13510.762	13094	17576.096	11630.81	11325.333	12908.762	10806.714	10186.238
251	13325.523	12575.477	13057	13510.714	17483.334	10417.857	11603.096	13316.286	11195.619	9565.857
252	13103.286	13529.238	13538.523	13427.286	16677.809	12242.096	11927.238	13168.19	10751.096	9825.19
253	13982.952	12186.477	13019.857	13205.238	16455.428	11316.096	11279.096	12668.048	10380.81	10315.952
254	12797.667	12593.952	13390.286	13566.381	17001.857	11658.714	10686.381	13677.429	11269.762	10010.333
255	12640.333	12232.904	13103.333	13788.571	17122.334	11862.477	11464.143	12964.286	10843.714	9991.857
256	13316.286	12158.762	11686.286	12751.429	16335.096	11195.714	11325.286	13186.667	11167.857	10315.857
257	13751.333	12992.19	12056.904	13131.143	17316.715	11390.143	11621.523	12871.714	10760.429	10565.952
258	13297.762	12177.238	12473.714	13436.571	16724.143	11140.143	11093.81	12436.477	10390	10075.096
259	12834.762	12371.714	13297.667	12399.523	16696.238	11945.762	11871.619	12890.333	10658.619	9825.143
260	12093.857	12621.904	12844.048	12464.286	16733.428	11223.477	10538.096	13816.238	10306.667	10491.857
261	12779.19	12186.523	12529.143	13168.19	16399.953	11464.238	11278.952	13075.523	10982.762	10927.143
262	13066.286	13251.381	12927.333	12297.619	16622.047	10982.571	11362.286	13307	10473.429	10547.477
263	13631.19	12455	12927.381	12723.523	16974.096	11510.523	11121.571	13881.096	10945.571	10241.952
264	12918.096	11880.904	12927.333	11890.286	17150.047	11149.429	11297.571	12149.333	10603.096	9843.571
265	12519.904	12121.81	12871.81	12890.286	18455.762	12140.238	11325.19	13649.619	10658.571	10223.333
266	12982.904	13140.333	13010.667	12751.286	17076.143	11066.096	11242	13242.143	10815.857	10075.238
267	12214.333	12908.857	12427.333	12547.619	17316.809	11408.619	11556.857	12353.096	10399.238	10177
268	12806.904	12862.523	13760.762	12436.523	16899.953	10640	11945.714	13557.048	10806.762	10408.523
269	12686.667	12223.667	12890.238	12353.143	16677.809	11445.714	11806.904	12825.477	10602.81	10251.048
270	12158.714	12149.477	12797.714	12575.477	16649.953	10834.523	11668	13714.477	10214.048	9538
271	12232.714	12223.571	12501.381	12418.19	16048.096	11510.477	10741.904	12584.667	10806.667	10436.286
272	12630.952	13251.477	13390.477	12881	17585.381	11427.19	11306.857	11927.286	11464.143	9927
273	12918.048	12390.333	12797.667	11566.048	16418.428	11177.238	11177.19	13094	10973.429	10214.048
274	13066.286	13232.904	13177.381	13436.667	17770.619	10714.096	11584.667	13177.333	11038.333	9908.477
275	13010.714	21085.619	16066.619	12538.286	17066.762	11593.904	10677.19	13631.143	10704.904	10390.096
276	12010.477	19641.047	16927.857	16872.143	16112.904	16955.666	11556.81	13788.523	10538.19	9519.667
277	12399.523	18446.523	16594.428	16140.619	16909.143	18113.191	11223.429	12945.857	11084.477	9241.619
278	12631.048	19307.715	16381.429	17705.715	16677.715	17576.047	11492	12908.81	10751.143	10593.81
279	12584.762	17631.572	16066.619	15872.096	17427.904	16520.334	11806.904	12455.143	11075.238	10177.048
280	12723.523	18279.857	16122.143	17205.619	17613	16362.904	11399.429	12853.286	11297.477	10445.667
281	13094.048	18076.143	15038.619	16186.904	16325.904	16603.715	11575.286	12899.619	11399.381	9482.477
282	12482.762	17529.715	15418.333	15770.238	16362.952	16483.428	10788.19	13038.477	10408.619	9945.523
283	12844	16955.572	16186.952	15696.143	16251.81	15955.523	11584.619	13797.762	11001.096	10501.238
284	12325.429	16492.572	15464.619	15131.286	17705.666	14760.81	11862.381	12899.523	10714.048	10028.952
285	12899.571	16298.096	14992.523	15307.286	17872.381	14946.048	11566	13297.857	11251.238	9714
286	12242.096	16816.762	14297.857	14825.619	16186.904	14622.048	11279	13677.429	11103.096	10399.333
287	13056.952	17196.334	14223.81	15140.477	17446.428	14936.81	11556.762	13371.904	10640	10464.048
288	11992	15575.619	15483.19	15260.857	16918.523	15094.238	11575.286	13121.762	10584.523	10519.571
289	12482.857	16761.238	15103.523	14399.619	17103.857	15001.619	10927.19	13695.952	11065.952	10593.857
290	12742.048	15334.952	14723.904	14446	16344.286	14307.143	11723.477	13473.81	10269.571	10380.762
291	13121.857	14279.333	14260.81	14825.667	16909.285	13853.477	11288.286	13353.333	10380.714	10139.952
292	12408.762	15733.238	14584.904	14677.523	16066.523	13381.19	11760.571	13575.523	10501.143	10603.096
293	12195.667	15177.667	14640.523	14844.286	16279.523	14918.238	11501.238	13362.619	11056.667	10390
294	11973.429	15566.571	14214.523	13334.714	17279.619	13399.667	11575.381	12603.19	9964.143	10334.523
295	12936.667	14492.333	14909.048	13992.19	17168.477	13436.619	11380.904	13112.571	11491.952	10278.857
296	13195.952	14705.381	14862.714	14094.143	17159.334	13390.381	11584.619	12992.143	11112.286	9788.19
297	13075.523	13890.523	14668.19	14001.571	16575.953	13427.429	11945.619	13121.81	10667.667	10167.762
298	12316.143	14168.143	13871.857	13371.762	16816.715	14214.571	11695.619	13547.857	10936.286	10380.762
299	11593.904	14158.952	14344.238	14084.952	16474	13408.857	10936.333	12732.904	10528.952	9954.762
300	11982.857	14853.571	13779.286	12899.619	15622	13158.81	10399.333	12621.81	10862.286	9806.667
301	13056.857	13325.477	13936.762	13936.619	16224.048	13177.429	11204.952	12908.857	11353.143	10121.381
302	13084.714	14149.714	14473.762	13019.857	17566.666	13066.286	11880.952	12649.619	11241.904	10417.667
303	11899.381	13566.238	14371.857	13779.238	16788.904	12732.952	11658.81	13279.286	10695.571	10362.238
304	12158.619	13343.952	13890.333	14214.477	16548.238	12723.523	11640.096	12510.619	10667.81	10121.381
305	13010.667	14186.762	13862.571	14029.333	16233.286	12992.286	11677.238	13890.381	10325.238	10121.477
306	12427.238	13399.619	14066.286	13316.286	17215	12140.19	11695.714	13418.096	10334.523	10390
307	13168.143	14538.619	14233.143	13455.19	17057.381	12955.19	10862.381	12084.714	10899.381	10047.429
308	12918.096	13445.952	14001.523	12936.477	17177.857	12380.952	11241.952	12880.952	10639.952	9954.952
309	12658.762	14399.762	13455.286	13094	17427.857	12881.096	10640.048	13399.667	10575.143	9621.477
310	12010.571	12380.952	13566.381	12890.286	15955.333	12334.619	11732.904	13788.571	11084.571	9926.952
311	12029	13575.619	14121.952	12668.048	16798.191	12668.096	11186.286	12945.762	11251.238	9760.429
312	11677.096	13093.904	13640.523	13057.096	16816.572	11936.523	11677.19	12640.19	11260.429	10538.143
313	13464.523	12575.477	13603.238	12862.523	17029.809	11806.81	11427.19	12640.238	10917.904	10556.619
314	12232.81	13242.143	13945.952	12862.477	17131.428	13436.667	11130.81	12806.762	10825.19	10001.143
315	11556.81	13020.048	13668.143	12399.523	16622.096	13158.952	11640.286	13714.429	10806.81	9982.571
316	12455.096	13205.048	12982.904	13195.81	16362.857	13751.571	11038.333	13214.381	11167.952	10121.381
317	13010.667	12603.19	13936.714	13205.048	15909.286	13696	12242	13973.762	10047.333	10325.238
318	12158.857	12918	13760.81	12714.381	16779.572	13195.81	11890.238	13612.571	11288.238	9714
319	12566.238	13066.286	13010.762	12936.477	15733.238	13325.523	11955.143	12825.429	10408.523	10362.238
320	12436.571	12612.571	13631.096	12473.523	16612.953	13816.381	11455	13112.523	10371.571	10519.762
321	12834.714	12649.523	13371.81	12686.523	16798.191	13520.048	11992.048	13677.477	11047.523	10491.81
322	12279.19	13279.143	12130.904	12362.477	16113	13084.81	11343.762	13325.523	10538.238	9852.952
323	12492.096	13492.238	13788.571	12769.952	16835.285	12593.952	10991.904	13631.143	10177	9991.857
324	12621.762	12492.143	15983.286	12214.333	16205.571	13566.333	11667.904	14307.048	11491.952	10778.857
325	12742.096	12982.762	19965.047	13658.952	15909.238	12955.238	11547.619	13029.048	11038.19	10723.286
326	12834.714	12223.571	19159.477	18891	17251.904	12603.286	11140	12658.857	11038.238	10093.667
327	12668	13149.571	18752	19150.238	16418.523	12482.904	11427.048	13094.19	10816	10177.048
328	11686.477	12668.048	18418.762	18659.477	16177.667	12029.143	11362.286	13519.952	11075.429	9751
329	11862.429	12353.096	18363.191	19733.666	16455.428	13288.571	11575.333	13186.619	10658.477	10556.762
330	12436.477	12732.952	18594.619	18455.666	16816.715	12529.143	11547.523	13047.619	10315.952	10177.048
331	12806.952	13103.286	17798.285	17696.381	17279.666	11899.429	11890.143	13686.714	11491.952	11028.857
332	12047.619	13047.714	17381.477	17557.477	16696.381	12649.523	10927.143	13306.904	11001.19	10214.048
333	12288.477	13297.714	17983.477	18909.477	17279.619	12390.238	11658.619	12779.096	11177.143	9899.238
334	11529.096	13501.333	18687.238	17279.715	17538.953	13158.857	10621.571	13603.381	10982.619	10001.048
335	13010.619	13140.286	18955.762	16835.191	16992.619	11945.714	11445.762	12371.714	10417.857	9834.429
336	12806.952	13483	18529.809	16149.904	16427.857	11417.904	11779.048	12658.81	11047.523	10315.952
337	12955.096	12269.904	18242.762	16344.381	16631.477	11816.143	12445.857	12769.904	10612.286	10677.048
338	12334.714	12964.381	18288.953	16224.048	17668.666	11742.048	12223.523	12973.619	11093.81	10464.096
339	11927.333	12890.381	16890.715	16177.667	16122.238	13029.286	11751.238	12834.81	10334.477	9714
340	11853.238	12714.333	17622.191	16353.619	16177.714	12038.333	11297.523	13696	11010.381	9760.333
341	12149.429	12418.048	17038.953	16668.428	16307.333	12019.762	11705	12936.619	10603.048	10139.857
342	11945.762	12297.571	16779.715	15112.762	16464.762	11992.143	11168	12890.333	10954.81	10065.857
343	13094	13279.143	16140.619	16038.762	17390.762	11510.429	11880.762	13056.952	11028.904	10010.333
344	12779.048	13029.19	16316.523	15640.619	17205.619	11334.571	11658.667	13047.762	10862.429	10028.762
345	11797.571	13140.381	15437	14705.333	16372.19	11445.714	11788.286	13344.096	10908.619	9686.286
346	12418	13168.096	16344.333	14399.762	15724	12242.048	11649.523	12955.096	10695.667	10288.19
347	12881	13279.286	15260.904	13834.904	16696.334	11482.762	10843.762	13853.333	9899.19	10306.762
348	12380.952	12593.952	15798	14288.477	16696.285	12510.523	12427.238	13297.714	11825.333	10195.477
349	12631	12955.143	15464.667	14103.333	16881.477	11593.81	12519.904	12529.096	11056.714	10167.667
350	12177.238	12482.857	14705.286	13519.952	16613	11991.904	11010.523	13205.048	10815.952	10204.857
351	12853.286	13177.429	14983.143	13334.714	16242.619	12019.904	11482.667	13103.19	11158.571	10806.81
352	12168.143	12010.571	15955.477	14334.857	16983.334	11788.333	11491.952	13010.619	10899.333	10316.048
353	13084.762	12593.904	14770.096	14585	17177.904	11936.477	11445.619	13714.381	11279.096	10640
354	12918.048	12964.381	15612.762	13862.667	17085.285	12149.523	11417.952	12640.286	11381	9973.286
355	12334.667	11862.333	14760.81	14214.523	17168.619	11695.762	11584.477	12344.048	10917.714	9871.477
356	11927.333	12705.19	15548.048	13742.286	16075.857	12093.952	11121.477	13195.857	10871.619	9612.143
357	12362.477	12982.952	14029.333	13945.952	17094.572	12353.238	11343.81	13121.762	10223.143	10158.477
358	12094	13075.429	14696.048	13871.857	17196.428	11881	11427.143	13418.143	10334.477	10519.571
359	13038.523	12177.238	14520.048	13242.286	15992.429	11158.619	11029	12927.286	11482.667	9584.381
360	12019.762	12742.143	14890.571	14103.381	16566.666	11834.667	11538.238	13492.19	11186.429	10454.81
361	11927.286	12964.477	14584.952	14353.477	16242.477	12751.429	11417.952	13770	10547.429	10158.477
362	12177.286	13075.571	13695.904	13279.238	16612.762	11464.19	11501.19	14158.857	10825.19	9788.19
363	12529.19	12334.714	14131.19	13621.857	15770.286	10797.523	11566.096	13029.19	11269.714	9251
364	12103.19	12853.286	14196	14214.571	16751.809	11223.333	11556.714	13418.19	11140.048	9760.333
365	11640.143	13094.048	13686.667	13418.048	16992.477	11538.333	11668	12862.571	10464.096	10408.619
366	11992.143	12899.571	13649.619	12890.286	16168.477	12158.667	11473.571	12695.857	10723.333	10028.904
367	11973.429	12131	14047.857	12788.477	16094.429	11640.143	11436.333	13529.19	10538.238	10519.714
368	12121.667	12519.904	14297.81	13510.762	16566.619	11612.286	11093.857	12455	10565.952	9917.762
369	12066.19	12575.477	13677.381	13316.143	16687.047	11566.143	11612.333	13353.19	10862.238	9788.096
370	12547.571	11797.429	13612.619	13260.714	16399.953	11167.952	11843.857	12779.238	11371.667	10612.286
371	12658.619	12149.477	13807.096	12871.762	16788.857	11251.238	11038.143	13603.333	10640	10306.619
372	12343.952	12862.477	13325.523	12390.19	16020.143	11723.477	11390.096	13668.096	10677.048	9732.571
373	11918.048	12834.762	14112.714	13186.667	16187.048	11223.429	10964.19	13390.429	10519.571	9927
374	12825.381	13464.381	15372.048	12538.429	18233.428	11269.714	11371.667	13103.381	10519.762	10519.571
375	12408.81	13288.477	19178.143	13001.429	18789.191	16020.286	11945.667	13205.143	11103.096	10473.333
376	12640.286	12964.333	19391.143	13519.952	19011.285	19946.523	11010.381	12908.762	10741.81	10269.619
377	12501.381	12381	19381.809	12695.81	19131.715	18631.715	11473.381	13251.429	10445.523	9760.381
378	12769.857	12834.714	19752.143	13288.523	18909.523	19437.238	10936.429	12501.286	10214.238	9862.286
379	12612.523	11945.81	19316.857	13807.143	18650.096	17659.285	11751.286	13529.238	11214.096	9778.81
380	12297.523	13047.667	18918.809	13214.286	18909.477	17501.953	11760.619	13408.904	10853.048	10473.381
381	12686.477	12510.477	19446.523	13362.667	19159.428	17187.096	12075.381	13955.238	11075.286	10575.19
382	12140.19	12668	19103.809	12806.904	19418.857	16640.762	11501.286	13307.048	10640.143	9954.81
383	12658.762	12732.857	18326.047	13131.19	18492.857	16696.334	11501.238	13427.333	11019.762	10325.143
384	12325.477	13501.477	18492.809	13594	19668.762	16103.571	12982.857	12510.571	11112.333	10019.571
385	12269.81	12084.667	17918.666	13788.477	18483.523	16631.477	13556.952	13538.523	10788.286	10288.143
386	12566.096	12714.429	18002.096	13140.333	18641.143	16223.904	13760.81	13677.381	11177.143	10130.619
387	12316.096	12019.904	17520.523	13251.381	18307.572	15538.81	13871.857	13075.429	10797.429	10260.333
388	13075.571	12816.286	17344.477	13112.667	18937.381	15186.81	14029.286	13566.286	10186.333	10714.096
389	13075.523	13288.429	16899.953	13834.952	18159.334	15520.096	12992.096	12732.952	10630.762	10528.857
390	12566.19	12825.523	16983.428	14084.857	17779.857	14770.143	12769.857	12964.333	9843.714	10260.381
391	11843.81	12417.952	17251.904	13575.571	17335.238	14742.381	12547.762	13223.571	11501.286	9982.477
392	13177.286	12945.952	16473.953	13269.952	18215.047	14390.429	12482.904	13075.477	11269.619	10260.429
393	12899.571	13890.381	16483.285	12529.048	18113.047	13797.714	12556.952	12760.667	10862.381	10195.523
394	12149.477	13019.904	16270.143	13121.857	17520.428	13871.904	12936.571	14279.286	11093.857	9130.523
395	12834.762	13186.523	15872.096	13372	18103.762	13973.714	12714.381	12908.81	10556.714	10075.238
396	11834.523	12825.429	14964.619	13529.19	17983.477	13519.952	12899.477	12788.429	10945.714	9871.381
397	12075.381	13844.143	15260.904	13751.429	18733.523	13816.286	12816.19	12862.477	11066	10167.857
398	13316.286	12566.19	16418.572	13242.286	17835.381	12862.523	12538.429	13742.238	10454.857	10352.952
399	13010.667	12853.238	16149.952	13130.952	18548.334	13936.762	12880.952	13260.667	11204.904	9713.904
400	12288.381	12529.143	15149.762	12214.238	18020.572	13492.19	11825.238	12418.048	10982.714	10195.571
401	11501.143	13371.81	15112.619	12742.143	17483.523	13584.81	12371.81	13020	10491.81	10695.667
402	11825.333	13723.762	14612.667	13362.477	16937	13399.571	11751.286	12973.667	11288.286	10325.143
403	12695.857	13177.429	15446.19	13214.477	18178	13094	12714.238	13223.619	10954.857	10565.904
404	12705.048	13464.429	14973.857	13733	16668.572	12353.096	12899.571	12779.238	10427.143	9741.762
405	12408.762	12807	13945.904	13177.333	17566.715	12594.096	12093.904	12621.81	11001.286	10288.143
406	11973.429	13195.81	15020.143	13196	17233.334	12371.762	12242.048	12871.762	11010.381	10556.619
407	12881.048	12955.048	14658.952	13409	16548.096	12918.048	12362.381	13288.477	10714.096	10343.667
408	11566.19	12816.096	14575.667	13686.619	17788.904	11538.286	11918.096	13168.096	10991.857	10047.286
409	12112.429	12621.667	14547.81	12973.762	18039.047	12640.19	11992.096	12742.19	10741.857	10047.429
410	12029	12418	14140.429	12492.048	17844.715	12890.333	11917.857	12816.238	10741.857	9760.286
411	12501.381	12371.714	13547.762	12992.143	17548.191	13205.143	11371.477	12566.19	10825.286	10751.238
412	12797.762	12408.762	13964.381	12695.81	17233.381	12232.81	11677.238	13482.904	10501.096	9797.429
413	12288.381	12121.667	14844.19	12844	16288.857	12362.523	12408.714	12862.477	10528.952	10065.904
414	11862.429	12658.81	13760.81	12695.81	17761.238	12380.952	11964.333	12918.096	9899.19	10334.523
415	12612.477	12594.048	14353.381	12973.714	18066.857	11705.096	11612.286	12473.619	10991.857	9954.714
416	12390.333	13408.857	13399.619	13019.904	18094.523	12038.333	11769.81	13279.19	10927.19	10408.667
417	12436.571	12649.571	13872	12825.429	16575.904	12964.429	11917.952	12455	10982.667	9862.286
418	11686.333	13084.81	13936.667	13686.714	17094.428	12251.477	12056.81	12668	10408.523	9741.762
419	12677.429	12316.19	13371.952	12019.952	17325.904	12010.523	11288.238	13510.619	10890.096	10390.048
420	12575.477	12473.571	13899.619	12501.381	17566.666	12510.81	11621.619	13093.952	10880.81	9751.048
421	12982.857	12344	13621.904	13010.667	17464.857	11927.238	11658.523	12640.286	10899.286	9936.143
422	12149.523	12399.333	12825.477	12992.143	16844.523	12862.571	12038.286	12992.096	11464.19	10158.523
423	12575.429	13094.048	13797.714	12316.143	17390.809	11519.667	11779.096	12955.238	11205	9723.238
424	12269.81	17724.238	16270.286	13982.904	17140.715	11853.19	13149.477	13251.523	10871.523	10306.477
425	12371.619	17705.715	16085.096	19974.477	16955.666	19196.572	17150.047	13288.477	11316.048	10325.143
426	12834.714	18733.619	17427.953	20233.809	17696.334	18918.762	17038.857	12964.238	10001.096	10195.429
427	12557	16705.523	17418.619	20252.238	18474.334	18890.904	16946.334	13168.143	10964.19	10797.477
428	11955.096	16464.666	16150.048	18483.523	17965	17150.096	15751.857	12881.096	10269.667	10075.19
429	12047.619	16418.477	15983.238	18946.523	17131.381	17585.238	15307.143	12445.904	10436.381	10473.381
430	12631	16816.619	15909.143	17696.428	16816.619	18168.666	15316.571	12556.952	10880.857	10149.333
431	12260.477	16946.285	15455.381	18409.477	17733.428	18251.953	14705.333	13307	11510.381	9880.667
432	12529.096	15853.667	15325.81	17251.857	17900.096	15159.048	15010.857	12140.238	11075.238	11038.238
433	13325.571	14733.048	16048.19	17270.334	17890.857	16131.429	14668.238	13158.904	10612.333	9806.762
434	12806.952	14927.523	14872	17316.666	17687.143	15649.81	14316.429	12547.619	10880.904	10427
435	12019.857	16437	16400.047	17446.334	17807.523	15779.429	14418.286	13084.714	10251.048	10010.286
436	12130.904	15205.477	14686.81	16937	17631.572	15084.904	13723.81	13353.381	10565.904	10565.904
437	12593.952	15862.81	15112.714	16233.238	17575.953	15751.857	13473.714	12834.762	11297.429	9890.048
438	12362.429	14983.143	14631.238	17168.523	17427.809	15001.714	13723.571	13325.523	10862.238	10056.667
439	12816.143	14177.523	15464.667	15427.571	17816.715	14557.096	13695.952	13251.429	10575.19	10223.238
440	12306.904	15251.523	15020.19	17214.904	16520.428	14436.714	13381	13010.619	10936.381	9649.19
441	11834.571	15112.714	13751.477	16437.047	16881.334	14992.381	12445.81	13751.523	10630.81	9630.714
442	11547.667	14696	14131.333	15668.381	17511.238	14270.19	12955.096	13306.952	10575.286	10139.952
443	11982.762	15557.19	14908.857	14575.667	16927.619	14297.857	13520	13723.714	11362.286	9751.096
444	12816.238	14844.19	14640.571	15177.523	17613.096	12797.619	13057	12538.333	10954.81	10241.857
445	12862.477	13862.619	14483.143	14946.096	18094.523	13547.762	12695.762	12603.19	10871.477	10426.952
446	12667.952	13982.952	15048	15788.714	16372.143	13084.714	12723.619	13631.238	11334.667	9973.286
447	11482.762	14001.477	14510.81	14325.477	17677.904	13723.667	11612.477	13723.667	11529	10028.857
448	12881.048	13631.143	14547.857	15251.714	18002	14196	12945.857	13436.714	11399.381	10436.238
449	11815.952	14825.667	14149.667	14399.762	18048.285	13306.952	12177.19	13066.19	10630.81	10139.904
450	12056.952	13325.477	13612.619	14288.667	17807.523	13334.762	12140.19	12343.857	11167.857	10612.333
451	12575.477	13936.762	13621.857	14547.762	17446.334	13177.381	12075.381	13344.048	10603	10260.381
452	12556.904	14427.477	13890.429	14409	17613.047	12992.143	11769.81	13334.714	10445.523	9843.619
453	11899.477	14529.333	13723.81	14121.857	16705.619	12603.238	12418.096	13353.19	10436.381	9862.048
454	11862.477	13492.238	14010.857	14121.904	17511.238	12612.523	11880.904	13149.714	10825.096	10825.19
455	12288.381	13297.857	14584.904	14390.477	18085.428	12529.19	12649.667	13547.857	9825.19	10566.096
456	12584.762	13788.429	14103.333	14418.238	17372.334	12131.048	12205.096	13436.667	11140	11001.333
457	12519.857	13658.904	13788.667	13844.048	17150.047	13066.286	12269.904	13093.904	10149.286	10056.762
458	11927.19	12816.143	13269.81	14316.238	17483.428	12668.048	11862.381	13380.952	10908.619	9843.857
459	12380.952	14149.619	13473.762	13890.333	15983.286	12084.619	11982.762	12705.143	10825.238	10288.143
460	12316.143	14075.667	12945.857	13390.381	17603.715	12566.19	11742	13427.286	11417.952	11242
461	12649.477	13260.571	12881	14307.19	17390.904	11945.81	12306.952	13057.048	11214.19	10223.238
462	11843.857	14047.762	13371.857	14779.333	17881.619	12251.333	12075.429	12704.952	11047.523	10380.762
463	13038.477	13705.286	13168.143	14149.762	16400	12732.904	11825.286	13371.904	11066.048	10214.048
464	12473.619	12779.096	13594.096	13288.477	16603.762	12973.619	11973.523	12769.904	10139.904	10380.81
465	13195.857	13334.81	14029.333	12779.096	16501.904	12612.571	11769.762	12732.904	11167.904	10834.523
466	13353.381	13084.81	13760.81	13427.333	18205.715	11890.143	11843.904	13149.523	10936.381	10417.714
467	13038.523	13149.571	13251.523	13177.429	16705.477	12103.238	12362.523	12890.238	10362.19	10232.571
468	12908.81	13103.238	13427.381	13010.667	16316.619	12103.143	11380.857	12825.523	10788.143	9787.952
469	12510.619	12612.523	13381.143	13196	16214.762	11853	11936.429	13223.619	10732.667	10065.952
470	12306.81	12575.429	13455.19	13686.762	17150	13001.333	11871.714	12510.667	11001.143	10556.667
471	12464.333	12668.048	13399.667	13177.238	16316.619	12205.048	11853.143	12556.857	9936.286	10427
472	12279.143	13066.381	13205.143	13649.571	16798.096	11705.048	11751.238	12705.286	10343.762	10806.81
473	12519.81	15696.19	15260.857	13390.333	16140.619	11519.714	12380.904	12418.048	10464.096	10112.143
474	12464.286	17316.619	16946.334	16557.477	16353.667	12760.762	11325.286	12899.523	10547.381	10334.477
475	12751.286	16307.429	15927.619	22641.381	16196.143	18789.143	11019.762	12751.333	10621.523	10547.381
476	12353.096	16909.238	16492.572	23345.143	16316.619	18789	11982.81	12714.286	10723.381	10019.667
477	12380.904	16575.904	16603.762	22085.809	16649.857	16983.334	11834.477	12899.477	10352.952	10593.762
478	13131.096	16918.523	16233.19	21178.238	17177.857	17427.809	11677.333	13316.19	11408.619	10658.523
479	12871.857	16696.334	16362.857	21761.715	17427.857	17076	11991.952	12844	11084.619	10639.952
480	13093.952	16473.904	15566.429	20946.715	16427.762	16640.762	11899.477	13131	10538.143	9788.19
481	12964.381	15807.238	15307.143	20724.572	16927.809	16075.857	11751.333	12306.904	11288.381	10130.667
482	12260.619	14742.286	16362.857	19122.477	16390.523	16677.666	11510.523	13066.19	10371.429	10279
483	13103.238	15446.143	16010.952	18631.715	17687.191	16038.81	11704.952	12871.81	11371.571	9899.238
484	13038.523	15547.952	15483.19	19529.904	17372.238	14621.952	11390.096	12269.952	10954.904	10723.477
485	13177.381	15714.667	15279.523	17539.047	18233.477	14714.667	12297.667	13427.286	10936.333	9473.238
486	11954.904	14918.333	14844.19	18687.285	16742.572	15770.286	12168.048	12362.523	10834.477	10945.619
487	12742.143	15353.523	15668.333	19048.477	17113.047	14594.19	11769.81	12973.571	10260.523	10084.571
488	12205.096	15390.571	15390.619	17881.523	17539	14566.429	12223.571	12843.952	11056.762	9676.904
489	13390.333	15205.381	15260.952	16788.857	17362.953	13825.523	11751.238	12705.096	10501.143	11186.429
490	12158.762	14399.762	15418.333	16890.666	17159.334	13936.619	11640.19	12955.143	10788.286	10491.952
491	12455.096	13612.523	14992.381	17492.715	17001.953	13242.143	12168.048	13075.571	10593.667	9880.714
492	12223.477	14677.523	13723.714	16427.666	15557.19	15205.333	11001.143	13066.238	10593.714	10556.762
493	12075.381	13881.143	14566.333	16788.904	16575.953	14436.81	11316.048	13714.333	10334.477	10223.429
494	13019.904	13584.857	15344.333	15946.238	16640.715	13084.762	11630.904	13242.19	10816	10482.667
495	13121.81	14482.952	14205.19	15853.523	18011.096	13103.238	11649.333	13501.429	10297.286	10575.238
496	12677.238	13927.523	14964.667	15992.619	17233.334	13705.143	11566.096	13140.333	10806.857	9352.904
497	12723.523	14501.619	14001.571	15140.619	16538.904	13455.238	11232.714	12816.19	11140.143	9880.857
498	12093.904	13575.571	14446	15566.571	16131.477	13158.81	11741.952	12825.429	10964.096	10482.714
499	12029.048	13205.096	14844.143	15075.81	17751.857	13112.429	11816.048	13455.19	10603	10149.286
500	12362.381	13547.81	14010.81	15742.477	18715.047	14084.857	11362.381	12945.81	10603	10038.143
501	13214.381	13788.571	13436.619	14835.048	17279.715	12427.286	11538.286	12316.19	11038.238	9612.238
502	11927.238	13251.381	14010.81	15140.523	16288.904	12705.096	11241.857	13686.714	10714.048	10093.714
503	13381	12964.429	13631.143	14520.096	17279.715	13196	11204.81	13232.952	10575.19	9788
504	12418.048	13010.667	14742.286	14936.857	18335.334	13103.333	11982.667	12640.238	10741.904	10001.096
505	13242.19	13408.952	13649.571	14936.904	16557.428	12381.048	11871.667	12445.619	10890	10223.286
506	12251.286	13927.429	13445.904	14066.429	17538.857	12307	11621.571	12001.238	10408.619	10278.857
507	12677.286	12760.714	13640.381	14242.333	16557.285	12380.952	11408.619	12760.667	10704.857	10056.523
508	12427.19	12825.477	13658.857	13890.477	16724	12566.286	12242.143	13483	10176.952	10288.143
509	12908.857	13834.857	13733.048	14742.381	16798.191	12269.857	11149.333	12593.904	10723.381	9852.857
510	12390.333	12825.477	12908.762	13983.096	15825.81	12445.857	10954.952	13482.952	10464.096	9695.523
511	12695.857	12695.714	13788.571	13927.477	16937	11871.714	11501.333	13057.048	11158.571	10695.619
512	13056.952	13584.81	13788.571	14242.286	17187.143	11899.523	11288.238	13408.762	10917.904	10519.619
513	12788.381	13871.904	13723.667	14038.619	17492.715	12260.619	11149.333	13168.096	11399.429	10177
514	12556.904	13519.952	13557	13853.381	16140.762	11834.667	11769.857	13371.904	11075.333	10936.333
515	12353.143	13047.81	13723.762	14260.857	16261.096	12418.096	11075.238	12158.762	10964.143	10603
516	12779.048	13399.667	13631.096	13816.381	16353.714	12103.143	11269.762	12214.286	10603	9954.762
517	12927.381	13158.81	13362.571	13501.477	17520.572	11121.477	11714.333	12936.714	10908.571	10519.619
518	11630.81	12640.238	13325.477	13955.238	16668.523	12242.096	10991.857	13121.857	10260.381	10473.381
519	12232.762	12269.857	12936.523	14223.667	16853.762	12519.952	11473.429	13288.477	10408.523	10704.81
520	12529.048	12714.333	14057.096	17075.904	16594.334	11973.477	10982.667	13242.238	11019.762	10556.714
521	12797.762	12816.096	13631.096	18150.096	17659.428	11473.523	12399.523	13177.333	10593.762	10019.667
522	13075.477	12769.857	13464.381	18020.572	17075.953	11362.333	11121.619	12862.571	11325.381	9973.286
523	13001.477	15233.19	15362.81	18011.238	17511.143	11547.429	11288.238	13186.477	10482.619	10204.762
524	12640.333	16020.333	16770.334	17437.143	20363.428	13853.286	11371.523	12945.81	10519.667	9445.571
525	12816.19	15983.238	16622.143	16890.809	20789.428	16288.762	11630.81	12149.523	10630.81	10149.238
526	12566.19	15927.762	16807.477	17316.715	21511.572	16159.19	11741.857	13436.667	10741.952	10102.857
527	12056.81	15409.096	17177.953	16520.334	20307.715	16733.428	11566.048	13177.333	11001.19	10593.81
528	12056.81	14325.667	15724.048	16677.762	20530.096	15742.523	11501.333	13584.762	11251.096	10195.523
529	12621.762	14973.904	16566.619	16909.334	20187.477	16048.143	12010.619	13584.762	10834.477	10325
530	12695.904	14751.619	15992.619	16455.477	19668.904	16214.904	11251.286	12816.096	11297.477	10427.238
531	12825.429	15409.048	15057.238	17214.809	19076.285	15316.429	11371.571	13103.333	10732.667	10158.571
532	12084.571	15075.714	15001.619	15714.714	19798.523	15029.429	11501.19	12556.952	11436.477	10519.667
533	12779.096	14547.952	15705.333	16464.762	18891	13659	11075.286	12714.333	10390	9528.857
534	12788.477	15584.904	15177.667	15483.143	19705.953	14538.714	11612.286	12103.286	11038.143	10380.81
535	12455.143	14362.762	14492.286	15446.143	19159.477	14390.477	12279.096	11769.667	10704.81	10954.952
536	12214.19	14909.048	14973.904	15603.523	18826.047	14297.81	11741.952	13112.477	10806.667	10584.477
537	12658.762	15066.333	15279.429	16187.096	18807.666	14307.143	11547.571	13547.762	10769.714	10427
538	13010.619	14779.333	14149.714	14964.667	18696.428	13797.904	10936.381	12714.333	10556.619	10167.714
539	12205.048	13871.952	14381.238	15446.143	19113.143	13742.238	12427.381	12325.381	10695.571	10538.143
540	12593.952	14158.857	14399.523	13751.523	18585.477	12556.81	11834.571	13445.81	10232.667	10195.571
541	12492.19	14233.096	14279.333	14492.477	18224.191	12464.333	11945.667	12260.571	10862.381	10528.857
542	12297.619	14307.048	14177.429	14751.571	18261.191	12973.571	11686.429	13232.904	10621.571	10371.477
543	12547.714	14584.952	14418.333	14464.523	17844.666	13093.952	11464.143	12834.619	10278.857	10806.81
544	12723.523	13279.19	13779.333	14112.714	17844.523	13520	11751.286	12056.857	10630.81	9917.667
545	12177.286	12973.619	14084.904	14733.096	18538.953	13057.048	11056.81	12899.667	10491.904	9899.286
546	12862.571	13056.904	14427.429	14455.286	17103.572	12380.952	11334.619	13436.571	11325.333	10084.333
547	12612.477	13445.762	14418.381	14066.381	17946.428	13399.619	11751.333	13168.143	10454.762	10279
548	12140.143	13482.904	13964.429	14964.619	17983.428	12760.714	10473.381	12371.762	11806.857	10158.333
549	12547.571	13029.143	14084.81	14251.523	17177.762	12779.238	11612.286	13547.667	11205.048	10936.381
550	13473.619	13418.143	13492.286	14038.571	18085.285	12723.571	10436.381	13094.096	10816.096	10158.477
551	12593.857	13029.143	13362.571	14149.714	17687.191	12371.81	10917.714	12482.857	11093.667	10130.714
552	12519.952	12612.333	13649.571	14288.619	18668.715	11945.762	11427.333	12788.429	10482.571	10158.667
553	12788.381	12899.667	14788.714	14140.429	17492.619	11992.143	11529	12788.477	11362.333	10575.19
554	13177.333	12751.381	14334.904	14029.333	17955.619	12603.286	11390.096	13288.429	10695.667	10538.096
555	12705.238	12816.238	13501.381	13825.619	18474.285	12112.429	10473.429	12038.333	10890.096	10241.81
556	13482.857	13056.857	13982.857	13084.857	18298.285	12316.143	10593.81	12742.096	10936.429	9964.096
557	13306.952	13492.19	13955.238	14334.952	16927.762	11992.048	11603	12834.667	11158.619	9852.904
558	12473.714	13140.333	14649.81	13908.952	17214.809	12084.667	11695.762	12686.571	10778.952	10251.19
559	13677.381	13362.619	13140.286	13621.81	17214.904	11908.762	10797.477	13121.904	10056.762	9686.19
560	12279.048	13325.571	14436.762	14075.619	16798.096	11945.619	11464.238	13427.333	11010.477	10047.381
561	12306.857	13510.857	13186.714	13436.619	17011.238	12195.714	10676.952	11927.19	11195.571	10417.857
562	12538.381	12130.904	13427.381	13260.667	17714.904	12556.952	11371.714	12871.81	11269.762	10140
563	12807.048	12565.952	13983.048	13409.048	18094.619	12288.381	11705	12668.048	10797.523	10371.429
564	13001.477	12695.857	13140.286	14020.096	17344.428	12269.762	10380.857	12964.381	10797.381	10445.477
565	12158.571	12455.048	14103.333	13612.762	17048.238	12353.19	11112.143	12695.762	10454.81	10427
566	12501.477	11964.286	13695.904	13658.952	16835.334	12047.523	11575.238	12251.286	10436.333	9547.333
567	12501.286	12223.571	14390.571	13751.429	17955.666	11982.81	11482.619	13010.762	10797.381	9964
568	12279.19	12547.619	12603.096	13520	17038.857	10927.143	11408.619	13112.619	10880.714	9408.333
569	12890.238	12566.143	13575.523	12871.762	17150	11547.667	11223.477	12945.904	10473.381	11140
570	12881.096	12992.19	12890.333	13399.667	17316.666	12343.952	11695.619	12427.286	11038.286	9815.952
571	12029.238	12269.857	13501.477	12964.381	16446.191	12019.762	11695.762	13279.143	10288.143	9769.523
572	11001.333	12455.048	13344.096	14010.714	17289	11399.477	10695.714	12853.333	11130.714	9760.238
573	12964.333	11751.333	15668.477	13733	17159.285	12269.904	11510.571	12853.238	11047.429	9964.143
574	13177.333	12992.143	16686.904	21280.047	17076.047	15473.904	11223.381	12399.429	11482.714	10677.096
575	12325.333	12371.81	16409.238	23410.047	17557.572	13381	11121.523	12788.429	10797.429	10130.667
576	12853.286	12945.81	15640.571	22030.191	17187	14436.81	11158.667	13195.857	10834.571	10260.381
577	13131.096	13075.523	15307.238	20881.953	17520.428	14029.19	11353.096	13918.19	11065.952	9778.857
578	12575.429	13279.19	15270.096	20604.047	16714.809	13538.429	11640.096	13501.523	10992	9408.429
579	12973.619	12677.286	15788.904	20057.666	17501.857	14131.096	10815.904	13001.429	10843.714	9723.19
580	12658.762	13168.19	16020.286	20622.666	18039.047	13594.096	11112.333	13047.714	10510.286	11492
581	13556.952	12677.19	14872	20020.715	17678	13510.667	11056.762	13001.429	11167.857	10251.143
582	12806.904	12547.667	14733.048	19270.666	17288.953	13631.048	11491.952	13492.19	11167.857	9741.857
583	12881.096	12195.714	15677.714	18955.857	16835.191	12862.477	11603.19	14399.714	10547.523	9991.857
584	11927.333	13195.952	15390.523	20243.047	17437.096	13390.286	10890.048	13029.143	11019.667	10686.429
585	12381	12955.048	15270.19	20520.762	17816.666	12686.523	10936.238	12306.904	10769.714	10214.096
586	12436.477	12362.429	14075.619	19696.619	17520.381	12797.81	11455	12890.286	10686.333	9880.667
587	13205.048	12186.381	14464.477	19872.523	16825.904	12871.857	11834.571	13066.286	10816.096	10399.286
588	12853.238	12667.904	15372.048	19696.619	16881.428	13575.477	11881	13723.762	10612.19	10130.857
589	12112.381	13121.714	14529.429	18659.428	17474.334	13288.477	10954.857	14288.667	10751.143	10538.238
590	12899.429	13196.048	14029.286	18483.428	17965	12353.143	11899.477	12797.762	11195.667	10686.286
591	12547.619	12649.571	14575.714	18909.572	17863.096	12112.477	12112.429	13501.477	11260.381	9186.286
592	12658.857	13056.952	13779.143	18381.715	17668.715	11843.904	11806.667	12316.19	11038.286	10695.523
593	12084.619	12408.81	14094.096	17140.762	17464.953	12455.19	11038.238	12501.381	10584.477	10149.333
594	12547.714	12353.19	14362.714	17566.857	16612.953	12455.096	11843.81	13010.571	10862.381	9991.904
595	12927.286	12529.19	13482.952	16761.047	16881.428	12575.477	10954.952	13686.762	10566.096	10204.857
596	12658.904	12047.571	13566.286	16214.667	17539	12075.429	11751.333	12797.571	10390	10538.143
597	11945.667	12853.143	14584.952	16427.762	17437.143	12084.714	11464.286	12668	10991.952	10232.619
598	12399.477	12418	13844.238	17048.238	16918.572	11714.333	10686.286	12649.477	10482.667	9954.762
599	11917.904	12019.762	13501.571	15510.952	16890.762	12353.19	11362.381	13297.762	10667.904	10491.857
600	12742.143	12714.286	13936.904	16353.571	16844.428	11723.571	11232.81	13510.667	10510.286	10473.429
601	12677.381	12390.286	14159	16205.477	17631.428	12353.19	11260.523	12742.048	11927.19	9825.19
602	12278.952	12075.523	14381.286	15242.429	17390.857	11658.714	11278.904	13445.857	10695.571	10121.429
603	13279.381	12260.571	13649.714	15335.048	16909.334	11973.523	11214.238	12769.81	11325.333	10139.952
604	11964.333	12834.714	14362.667	15335.048	16233.286	11353.048	11288.333	12195.714	10565.904	10241.81
605	12751.333	12723.619	14464.571	15427.477	16548.191	11510.477	11992.19	12992.143	10075.19	9741.857
606	12445.762	12603.286	13770.048	15890.714	16492.619	11593.857	11019.714	12964.429	10528.857	9815.904
607	12307	11945.619	13844	15038.667	16131.381	11482.762	11603.19	12103.19	11010.477	10640
608	12779.096	12306.952	13529.381	14927.523	18159.428	11640.19	11353.048	13603.333	11001.19	9723.286
609	12723.619	13001.429	13603.381	15122	16992.619	11667.952	11853.143	13399.571	10788.286	9575.143
610	12297.667	12112.429	13992.333	15242.477	17937.238	12242.143	11732.762	13112.571	11362.429	10843.619
611	12306.904	12019.857	14279.286	14946.048	16798.143	11566.096	11001.143	12066.096	10927	10677.096
612	12390.333	12149.477	14103.286	14483.048	16835.191	11862.381	10955	13455.048	10908.571	10584.523
613	12649.477	12640.238	13297.714	15298.048	17140.809	11371.619	10880.857	13029.19	10686.333	9714.096
614	12529.143	12306.904	12955.143	14760.904	16372.048	11556.904	11177.096	13094.048	10593.667	10556.571
615	12612.523	12723.667	13594.096	14695.952	16826	11140.143	11103.096	13344.048	10862.238	9834.477
616	12232.81	12075.381	13381.143	14029.238	16798.191	11510.523	11223.477	13492.238	10491.857	10214
617	12436.477	12927.429	13381.048	14390.429	16233.333	11223.429	10695.667	13445.904	11038.096	10149.286
618	12205.096	12510.714	13529.333	14372	16048	11251.19	11112.333	13195.904	11371.619	10575.238
619	12316.096	12695.81	13056.904	14872.048	16557.381	11936.477	11204.904	13649.667	10806.762	10316
620	12973.571	12881.096	13603.286	13732.904	17881.523	11482.762	10649.286	12788.333	10695.619	10232.667
621	12640.19	12492	13668.143	14168.19	17594.523	11130.667	10982.667	13390.381	10862.238	10547.333
622	12482.762	12001.333	16594.381	15112.714	16918.572	11158.523	10630.762	12918.048	10936.286	9704.714
623	12279.048	12019.857	18465	15751.714	16437.143	12871.762	11760.571	13353.238	10658.523	10871.571
624	11918	13001.381	18742.809	18853.953	18029.809	16316.571	10992	13094	10390	10584.477
625	12242.096	12297.619	18316.809	18446.477	18650.143	15594.19	12149.571	12621.762	11232.667	10223.286
626	12575.523	12982.762	18446.572	18798.334	18205.619	15686.952	11686.477	12918.048	11334.523	10686.286
627	12047.619	12927.333	18048.334	18992.809	17150	16325.904	11380.81	12584.667	11454.952	10399.286
628	12242.096	12084.619	17733.477	17761.096	17650.096	15622.096	10806.762	14538.619	10510.333	10186.333
629	12621.762	12603.238	17696.428	18279.762	17622.238	13732.904	11214.238	13297.762	11112.333	9510.286
630	12251.381	12779.143	18474.334	16872.143	17483.477	14103.381	12121.762	13677.477	10927.096	10380.714
631	12871.667	12454.952	17048.096	16844.381	17075.953	14668.238	11936.523	13390.286	10825.238	10056.667
632	12862.571	12408.762	16529.572	16798.096	17131.477	14260.952	11834.714	13677.429	10075.143	9519.477
633	11955.048	12251.381	16242.619	17066.715	18011.285	14084.904	11649.429	13853.381	10612.238	10454.904
634	12741.952	11871.762	16150	16233.286	18390.953	14094.19	11334.714	13492.19	10658.619	9584.381
635	12779.19	12510.571	15797.952	17205.619	18150.238	13195.952	11343.904	13344.048	11251.238	10945.714
636	12668.048	12621.81	17140.809	16085.143	17770.523	13955.238	11529	13057	10649.333	10084.429
637	12140.286	12297.667	16085.143	15899.81	17455.666	13881.238	11454.952	13714.477	10890	10482.571
638	12853.19	12519.904	15909.048	15650	17918.572	14251.523	12260.667	13427.333	11093.714	10241.857
639	12631	12473.571	15492.381	15529.429	16927.762	13232.904	11038.19	13260.667	10667.81	10001.048
640	12010.619	12455.19	14834.904	16020.286	18187.191	13316.381	11825.333	13631.19	11149.333	10880.857
641	12677.286	10954.904	14668.238	15548.048	16890.715	13047.667	11714.19	13603.381	11177.048	10075.143
642	12677.238	13158.857	15520.19	14797.952	17113.096	13594.143	11871.619	14001.523	11195.714	10121.571
643	12834.667	12742.143	15094.286	14964.667	17446.477	13186.619	11630.952	13742.19	10427.096	10019.571
644	12825.523	12677.286	14353.381	15473.857	17289.047	13010.81	11316	12769.904	10927.143	10056.619
645	12594.048	13056.904	14853.619	14992.477	17159.285	12797.667	11482.762	12695.904	11121.571	9806.619
646	12760.762	12899.571	14909.048	15372.048	17326.047	13084.667	11399.477	13029.19	11427.143	9843.619
647	13205.19	12714.429	14566.429	14390.619	16872.238	13344.096	10677.143	12936.619	10306.762	9899.238
648	12094.048	12149.523	14362.667	14834.904	17724.285	12890.238	11140.143	12668	10927.143	10093.667
649	13288.429	12288.238	15196.143	14186.762	16779.619	11177.333	12149.571	13047.667	11242	10186.286
650	12964.238	12890.429	14510.762	14483	17400.047	12575.477	11436.477	12834.762	10223.333	9547.333
651	12001.238	12334.857	14686.81	14214.429	17835.238	12242	11566.048	12742.096	10704.857	9602.904
652	12380.952	12455.096	14001.619	14649.81	17390.762	11806.81	11417.904	13306.904	11019.667	9908.429
653	12825.429	12482.81	14668.19	15196.096	16937.047	12205.048	10686.381	13066.19	11167.904	10584.477
654	12473.619	12260.619	13918.143	14344.238	17233.334	11593.904	11353.048	13168	10177	10436.286
655	12631	12779.286	13649.571	13510.762	16520.285	11649.429	11010.429	12723.523	10510.429	10436.333
656	12353.19	12566.19	13010.619	14381.238	16418.428	11667.952	11343.952	12316.143	11214.19	9241.667
657	12269.762	12973.619	13751.477	14223.762	17122.334	11871.477	11630.81	13269.81	10288.143	10408.523
658	12621.904	12714.238	13668.19	13343.952	18520.523	11788.238	11232.667	13260.762	10964.143	9630.619
659	11964.286	12834.714	13649.619	14918.238	17011.143	11593.857	11788.238	13686.714	10454.857	10186.286
660	13075.523	11853.143	13770.048	14436.904	16788.809	11908.762	11769.81	13149.523	10352.952	10843.667
661	12297.619	12705.143	14335	14890.523	16862.904	12149.523	11853.143	13936.667	10880.81	10353.096
662	13066.333	12501.477	13927.429	13649.762	16307.333	11603	11093.857	13529.333	10028.904	10890.143
663	11954.952	13103.238	13723.714	13695.904	16649.953	12362.429	11371.619	13492.238	10389.904	9927.096
664	12575.381	11399.333	13223.667	14418.238	17214.857	12705.143	10982.523	12751.523	10593.762	10315.904
665	12566.238	12770	13649.81	13482.952	15835.048	11742.143	11343.714	13029.19	10269.523	10334.381
666	12751.381	13520.048	13547.81	13733.048	16492.572	11510.523	11686.429	13501.523	10482.667	9825.19
667	12890.333	12149.477	13492.238	14473.762	17807.572	11575.333	11380.857	12723.762	10075.19	10334.429
668	12797.714	12538.381	13381.096	13501.477	16640.762	12177.238	11436.381	12380.952	10371.429	10417.81
669	12695.904	12556.904	13973.714	14177.477	16659.191	11353.096	11982.81	12779.143	10751.143	10149.238
670	11945.762	11945.667	13195.904	14112.714	17279.666	12130.952	10927	13093.857	10408.429	9510.19
671	13621.952	12825.381	13362.477	13834.762	16733.285	11408.523	11066	12973.619	10454.81	10528.952
672	12297.571	12371.667	18779.762	13834.81	17075.953	11538.333	10871.477	12779.238	10473.333	9843.714
673	11955	13047.762	19196.572	17742.762	17502	14334.857	12149.571	13547.81	10565.952	10306.714
674	12501.238	12103.238	18770.477	19576.143	16566.762	14223.81	11464.238	12973.619	10538.238	10010.286
675	12982.904	12519.81	19298.381	19742.904	16325.904	14575.762	12316.238	12871.857	10964.048	10297.333
676	12732.904	12594	18455.762	20808	17307.477	14399.667	11390.096	13482.81	11343.762	9797.333
677	12325.429	13834.81	17659.238	19529.904	16298.048	13964.523	11917.952	12853.286	9945.523	10195.477
678	13084.667	12075.381	18270.572	19483.666	16177.619	13797.904	11232.667	13797.857	11223.381	10010.286
679	11890.143	13066.286	18909.477	19039.096	17363.143	13492.286	11936.523	13464.429	10510.429	10038.143
680	12742.143	12593.904	17779.666	18066.904	17724.238	13344.096	11353.143	13094	10528.904	9871.429
681	12640.333	13112.523	17474.143	19205.857	16399.953	13381.096	11482.714	13325.477	10612.286	10390.048
682	12066.096	11695.81	16742.572	18428.047	16705.572	13195.952	11630.857	14112.667	10186.238	9954.857
683	12575.477	12316.143	16677.715	18724.096	17242.572	13103.143	11843.81	12788.429	11112.286	9954.762
684	12140.19	12492.286	16696.334	18113.096	16890.762	13399.619	11788.381	12093.952	10862.429	10102.952
685	12047.571	12742.143	16668.572	18187.143	16955.572	12890.381	11195.762	13492.333	11306.81	10288.19
686	12881.048	12871.857	15724.048	17955.715	17177.809	12621.667	11362.286	13251.571	10982.571	10140
687	12186.571	12631.048	16520.285	17112.953	17233.381	13742.143	11492	13029.238	10436.333	10658.667
688	12279.143	12695.762	16224.048	16714.809	17335.334	12899.714	11612.333	12964.523	11279.048	10214.143
689	12316.19	12825.477	15677.667	17316.715	17455.715	12038.333	11510.477	13066.19	10778.904	10204.81
690	11769.762	12853.381	15835.048	16964.809	17094.477	12890.286	11390.096	13723.619	11056.667	9769.523
691	13047.762	12455	15622.096	17048.191	16668.381	12677.286	11788.381	13316.19	11260.523	9704.714
692	11371.523	12195.714	16057.429	16298.048	17085.334	12566.19	11788.19	12316.286	10880.81	10167.667
693	12732.857	12714.333	15937	15862.762	16872.238	12001.429	11186.429	13112.477	10649.333	9501
694	12593.952	12538.523	15501.667	15594.286	17872.285	11417.904	11955	13149.571	10473.333	9593.667
695	12501.238	12890.286	14325.571	16390.619	16714.809	12482.714	11705	12538.286	11075.286	10066
696	12899.477	12473.571	14927.523	15927.667	16668.428	12269.857	11186.429	12982.952	11121.523	10325.143
697	13131	13019.952	14834.952	15390.571	17307.523	12455.096	10630.81	12769.857	11306.762	9788.19
698	12862.477	12695.762	14853.523	15242.381	16937.047	12353.238	11417.904	13251.429	10945.571	10649.381
699	13270.048	11723.429	14408.952	15946.19	16946.285	12269.857	12149.571	13038.523	10612.19	9723.333
700	12890.286	12806.904	14085.048	16242.523	16316.714	11714.19	11214.238	13260.714	10334.429	10751.19
701	11751.286	12899.619	14131.096	15557.381	16538.904	11658.667	11279	12760.523	11038.143	10899.19
702	12686.714	12242.19	15038.762	15872.048	17298.191	11649.333	11066.143	12862.429	11177.143	10158.477
703	12186.571	12501.333	14668.286	14816.429	16992.572	12056.952	11251.19	12705.048	11010.477	10556.667
704	11778.904	12242	14427.477	14196	17251.953	12158.81	11927.238	12788.381	11186.477	10556.667
705	12834.81	12186.477	13612.667	15770.238	16270.286	12232.904	12334.714	13158.904	10575.143	10491.81
706	12288.381	12205.096	14372	15149.762	16844.428	11806.857	11306.81	13751.523	10723.523	10019.571
707	12103.143	13121.762	13695.904	14575.619	16687.047	11427.19	11260.429	13408.762	10797.477	9871.523
708	12557	12519.857	14918.286	14501.571	17085.238	12066.048	10862.333	12797.667	10538.238	9714
709	12566.143	12445.81	14872.048	14844.286	17437.047	12130.952	12103.143	12843.952	11019.762	9565.762
710	12204.952	12381	13066.238	14307.19	17344.428	11760.523	11408.571	13057	10991.857	10936.381
711	12010.523	12075.333	14279.286	14242.333	17131.619	11214.19	11205	13158.952	10927	10463.952
712	12742.143	12269.857	13631.096	14770.096	15964.762	12075.286	11325.286	13168.143	10380.762	9788.048
713	12705.096	12260.571	13834.857	14964.667	16742.666	11742	11038.143	13066.238	11408.571	10130.619
714	12556.857	12408.857	13029.238	13983.048	17168.477	11760.523	11269.714	12464.286	10853.143	10843.81
715	12816.143	12455.048	13612.429	13751.477	17196.334	11390.096	11890.19	12936.667	10630.952	10603.096
716	12584.81	12649.477	13946	14399.714	17214.762	12103.143	11242	13158.857	10825.286	10352.952
717	13140.429	12992.096	12843.952	13621.81	17483.334	11918.048	11667.952	13075.477	10890.096	10278.904
718	12760.571	12714.286	13806.952	14566.381	16409.238	11075.238	11334.667	13520.096	10621.523	10686.333
719	12158.81	12751.429	14399.81	13751.619	16844.523	11603.048	11427.238	13714.477	10853	10510.523
720	13501.523	12038.381	14288.571	14408.952	17270.428	11408.667	11158.571	12603.238	11112.333	9491.81
721	12260.523	14622	13399.667	13612.619	15770.286	10936.381	11658.667	12945.762	10380.667	10093.714
722	12908.857	15575.81	13834.904	15797.952	16918.572	11862.477	12390.19	13075.523	10658.523	10251.143
723	11843.857	16103.571	14483	21335.762	16288.904	17372.334	11714.238	13408.857	11121.523	10797.429
724	12566.143	16177.714	12890.333	22734.047	16427.762	17464.953	11445.667	13047.714	10862.19	10278.904
725	12260.477	15224	14270.048	22021	16835.191	17011.143	11408.714	13529.19	11362.286	10464.096
726	12177.286	16048	13723.762	20863.381	18594.666	16075.857	11769.714	12927.286	11038.286	10204.857
727	13621.952	15334.952	13918.19	20224.428	17400.047	15881.381	11917.952	12945.81	10880.904	10260.333
728	12881	15427.619	13529.286	20150.428	17779.762	15279.429	11566.048	12760.523	10176.904	10251.048
729	12501.286	15418.477	13909	20539.285	17048.191	15714.667	11834.667	12501.333	10834.523	10482.619
730	11973.571	15029.429	12992.19	19455.809	16714.715	15510.952	11093.81	12732.857	10427.096	10251.096
731	12177.238	15103.523	13566.333	19752.238	17501.953	15770.286	11056.857	12760.619	10529	10519.667
732	13316.286	13779.286	13371.667	18733.572	17335.238	14418.286	11881.048	13594.096	10917.762	10056.667
733	12658.714	14862.81	13399.571	17594.572	17363.143	14983.143	11399.381	13001.333	11130.81	9788
734	12825.477	14844.096	13547.857	18187.285	17298.096	13695.857	10973.523	13121.857	10399.286	10149.238
735	12075.381	14251.619	13371.81	17316.666	16779.523	14316.429	12195.81	13464.477	10769.667	10677.048
736	11982.81	13390.381	13760.857	16085.096	17400.047	14640.477	12010.523	12806.952	10251.143	10454.81
737	12908.857	13733	13547.81	16927.762	17307.428	13501.477	12001.333	11871.667	11204.857	9778.857
738	12529.238	13019.952	13936.714	17279.666	18159.334	13649.667	11667.904	13223.714	10565.904	10501.143
739	12093.952	13519.857	13760.714	16751.762	17520.477	13872	11343.904	12316.19	11084.477	10464.096
740	12381	13251.523	13742.333	16261.096	17770.523	14297.857	11371.571	12603.238	10612.19	9954.762
741	12455.048	12955.048	13371.714	17659.334	16631.428	14038.571	11445.762	13594.048	11010.523	10223.286
742	12519.857	14335	12843.904	17187.191	15946.19	13733.096	11158.667	13529.333	11093.81	9991.81
743	12251.286	13825.619	14020.048	16029.523	17853.857	13316.333	11908.714	13603.286	10528.952	9945.381
744	12038.333	13714.429	13677.333	15538.857	17168.572	13353.429	11371.571	13520.096	10788.143	10501.143
745	13047.762	13788.571	12760.523	16270.286	16751.809	12751.429	10399.286	13270.048	10815.952	9797.238
746	12640.286	13686.619	13269.952	15862.762	17557.523	12880.904	11843.952	12779.19	10667.904	9889.857
747	12408.762	13334.762	13436.667	15696	16696.238	12723.667	11704.952	13983	11334.477	10575.143
748	12705.096	13232.904	13890.381	15214.619	16974.047	12890.238	11890.048	12954.952	10797.477	10612.286
749	13112.571	12695.81	12473.619	14909	16492.572	12371.762	11779.048	13344	11751.286	10556.714
750	13195.952	13269.952	12445.857	14992.333	17205.715	12269.762	11214.19	13316.238	10686.333	10556.81
751	13020	12279.19	13149.523	15103.477	17418.666	12325.523	11019.81	12853.143	11232.714	10297.477
752	12575.429	12806.952	13010.667	14835.048	17270.428	12936.571	10751.048	13353.286	10751.19	9982.667
753	13057	13075.477	13399.667	14575.667	17326.047	12871.667	11232.714	12575.381	10871.523	10630.762
754	11992.048	13510.762	13427.429	14510.857	17835.238	12103.143	10853.048	12307.048	10723.381	10371.429
755	12195.81	12593.857	12584.81	14140.429	16918.523	12158.762	11630.762	13270.048	11019.714	9519.571
756	12788.523	12371.667	12853.238	13825.523	16186.857	12436.429	11880.81	13446	10334.571	9723.238
757	12705.096	13251.381	13862.571	13908.952	16057.286	12075.286	11482.762	13408.904	10723.333	9510.19
758	12788.477	11353.096	13186.714	14371.952	16927.953	12390.238	11408.667	12473.619	11251.238	9964
759	12316.19	13306.952	13214.429	14325.762	16770.381	12251.333	12177.238	13205.096	10371.523	9982.523
760	13316.238	12982.857	13362.619	13825.619	17659.381	12353.143	11186.429	12603.238	11195.667	10075.096
761	12464.19	12242	13334.762	13899.667	16687.047	12362.477	11316.048	13168	10751.238	10992
762	13029.096	13029.19	13797.904	14483	16492.523	12297.762	11871.667	12834.762	11047.477	10066
763	11982.857	13075.619	12797.81	13760.857	16353.762	12381	11788.238	13149.477	10649.333	10315.952
764	12797.667	13334.81	13112.523	13936.667	16575.904	12130.952	11686.477	13436.762	10714.048	9463.904
765	13445.857	13214.381	12751.381	14288.619	17363.096	12195.81	11667.952	12214.333	11056.762	10334.286
766	12344	13038.523	12668.048	13482.857	17205.666	12381	12168	13603.429	10834.429	10269.762
767	12436.523	12770.048	13223.667	14983.143	17390.715	12103.096	11992	12890.333	10334.477	10232.714
768	13047.762	12594	13232.81	14427.523	16177.667	12834.667	11714.238	13223.667	10890.143	10621.667
769	12630.904	13131.048	12918.048	13807.096	16131.381	11871.571	11519.857	13112.523	10621.523	9732.523
770	12519.904	12584.762	13408.857	14501.571	17205.619	12029.143	11473.477	12853.238	10575.19	10065.904
771	12408.619	13038.523	15538.714	14890.429	18909.477	11899.429	10982.667	12695.857	10778.81	10038.096
772	12566.19	13621.762	17520.428	16714.762	19752.285	11816.048	11093.762	13538.477	10806.81	10640.048
773	12297.667	16900	17955.715	18113.096	19289.096	17576	14464.667	13362.523	10241.904	10260.333
774	12695.857	17724.334	16853.715	18890.953	18715.047	17131.381	14186.762	12779.143	11241.952	10723.381
775	12371.762	16214.714	18344.477	18890.953	18659.477	16177.714	14835.048	13186.571	10991.904	10177.048
776	12556.952	15594.333	17168.572	18742.762	19270.666	16372.096	14344.19	13001.429	10223.286	9908.429
777	11991.952	16816.715	16788.953	17705.762	19344.715	15436.904	13825.667	12390.286	10815.952	10112.143
778	12381	16770.334	16464.857	17150.047	19437.285	15872.096	13899.667	12918.143	11149.477	10334.429
779	12103.143	16270.333	16242.477	18252	18529.857	15974.048	13510.762	12742.096	11455.096	10501.143
780	12343.952	15816.477	16733.428	18085.381	20178.238	15122.096	13168.048	13223.714	10760.429	10426.952
781	11834.477	15446.143	15696.238	17011.096	18742.762	14751.571	13881.143	12668.048	10816.048	10371.477
782	12640.238	15835.143	15622.048	15779.571	18381.715	14742.429	13584.857	12955.19	11519.857	10297.238
783	12788.333	15177.571	15918.477	16446.191	18187.191	14418.238	13547.81	13112.523	11491.952	10343.667
784	12547.762	15649.857	15390.381	16974.096	19483.666	14186.762	12964.333	12955	11056.81	10482.667
785	11575.381	15307.333	15779.523	16835.096	18937.191	14223.81	13140.429	13177.333	10899.286	10075.19
786	12205.096	15131.238	15103.571	15668.429	17594.523	14899.762	13260.667	12936.619	10954.904	9621.429
787	12797.714	14075.571	14825.667	16177.762	17844.523	14159	14075.667	13566.333	10427.096	10436.286
788	12279.238	14871.952	15557.286	15547.952	18631.715	14770.096	15510.904	12399.523	10927.096	10945.619
789	13066.238	13705.286	15566.429	16316.523	18677.953	13464.429	14723.81	13251.477	10686.286	9741.81
790	12575.429	14399.714	15501.714	15835.048	18724.238	13371.762	15196.143	12788.381	12001.286	10047.381
791	12936.571	14751.714	15214.619	14872.096	18233.477	13223.667	15149.857	12325.333	10843.762	10491.904
792	11538.286	15177.619	14936.857	15233.19	17752.047	14094.286	14529.238	12908.762	11038.238	10288.143
793	12992.143	14399.762	15103.381	15742.381	17446.334	13825.619	14103.238	13455.143	11140.19	9936.048
794	12390.238	14409	14983	14723.81	17270.381	13094.048	13714.523	13270.048	11047.381	10482.619
795	12723.571	13473.762	15483.143	15344.19	18159.428	13927.477	14631.286	13084.81	11593.904	10779
796	12529.096	13584.904	15085.096	14103.523	18094.477	13529.238	13983	12890.238	10464.238	10334.429
797	13344.048	14677.571	14020.19	14372	18585.381	13492.143	14010.81	12399.477	10760.477	9714
798	11482.714	12630.952	13881.143	15242.381	17437.143	13029.143	12945.857	13121.762	10899.429	9954.952
799	12890.286	13714.429	14260.857	13408.904	17279.762	12668.096	12890.286	13501.523	11029.048	10241.904
800	14131.238	13325.477	14473.81	13788.477	18640.953	13140.381	12843.952	13575.619	10973.429	10797.571
801	13705.238	13899.619	14566.381	13510.81	18668.619	12482.857	13908.904	12668.096	10306.762	10445.571
802	12547.762	13399.523	13816.381	13973.762	17872.381	12168.048	12445.857	13010.714	11149.381	9927.048
803	12649.523	13640.429	14418.238	14853.571	17853.762	13297.714	12853.19	13131.096	11093.857	9899.19
804	11806.857	13520	13779.286	14112.619	18261.381	11927.19	12964.333	12066.19	11538.143	10408.523
805	12575.429	13483.048	14446.048	13844.238	18770.619	11982.619	12390.333	12575.523	10825.238	9732.523
806	12149.523	13260.619	14196	13594.096	17326	11528.952	12177.286	13260.714	10815.952	11251.19
807	13047.714	13075.477	13353.333	13649.714	17576.096	12575.429	12927.286	12473.667	10973.286	9880.667
808	12492.096	13019.952	14196.048	13501.477	16455.428	12621.714	12427.238	14149.714	11269.667	10093.762
809	12843.952	13381.19	14344.19	13908.952	17288.904	12834.714	12760.571	13436.619	11214.143	9751.096
810	13158.952	13381.096	13464.477	14649.714	17140.715	12094	12880.952	13094	10890.096	9797.429
811	12501.238	12723.667	14297.952	12871.81	17252	12131	13029.286	13020	10630.714	10065.857
812	12964.333	12982.857	13279.238	13705.143	18446.428	12195.714	11612.381	13131.048	10880.762	10093.714
813	13362.523	12538.381	13566.429	14649.714	18066.715	12168.048	12529.048	12742.096	11010.523	10621.477
814	12177.19	13575.523	14353.238	13427.429	16714.857	12223.477	12390.333	13047.714	10880.81	10167.762
815	11908.762	13501.477	13751.571	14316.381	16288.904	12408.762	12464.286	12908.857	10954.952	10047.381
816	12788.429	12593.952	12658.857	13881.096	18094.619	11834.619	11880.857	13732.952	10741.81	10269.571
817	12732.857	12936.619	13890.477	12742.238	16835.096	12223.571	13177.381	12380.952	10677.048	10491.857
818	12899.571	12732.857	13344	13288.381	17057.381	12001.286	11566.096	12927.286	10436.381	10464.19
819	13075.571	12982.857	13056.857	13140.381	16557.334	11288.333	11306.762	13297.667	10417.81	10288.238
820	12177.238	13001.477	13603.429	13705.286	17150.047	12445.762	10927.048	14186.667	10667.81	10269.667
821	12019.81	12455.048	13890.523	14344.19	17789.047	11528.904	12084.523	12834.667	10417.762	10232.523
822	12806.904	13093.952	13399.619	15168.333	18233.523	15029.286	11843.81	12677.333	10751.19	9862.238
823	13695.857	13529.238	13140.333	17437.143	18779.904	13251.477	12084.619	12853.238	11584.619	10602.952
824	12047.619	13260.762	13010.762	21233.904	18622.428	13686.762	11927.19	13056.952	10769.667	10556.714
825	12881.096	12001.143	13288.571	21409.809	18511.334	13807.096	11056.857	12047.714	10927.096	10769.762
826	12668.048	12501.333	13307.048	20826.477	17492.762	14270	12464.381	12510.667	10649.333	9917.762
827	11927.19	12575.477	13510.714	19752.143	18150.143	13927.381	11779.048	13371.81	10778.904	10778.81
828	12853.333	12964.477	13038.429	19789.191	19076.143	13501.477	12103.143	13316.238	11538.381	10621.523
829	12834.762	12334.81	13473.619	18474.143	18955.809	12844	11556.81	13131.143	11232.619	10695.477
830	12788.333	12603.238	12871.857	19252.143	18770.666	13547.81	12260.523	13640.381	11380.81	10223.381
831	12538.381	12797.762	13807.048	18724.285	18641	13149.477	12473.619	12621.714	11056.762	10565.952
832	11704.857	13084.714	13547.714	18437.143	18594.762	13575.619	11992	13334.714	10695.571	10371.333
833	12806.952	12640.238	14010.762	18326.096	18955.715	13131.048	11992.096	12742.143	10954.904	9936.333
834	11677.238	11982.81	13260.667	18076.047	19224.334	12668.096	12186.571	13066.286	10547.429	10251.096
835	12279.096	12529.048	13881.096	17353.809	17807.428	12982.857	12269.857	12825.523	10723.429	10445.523
836	12408.81	12779.143	13881.238	16881.428	17844.572	13325.523	11399.477	12945.904	10621.571	10158.477
837	12547.714	12307.048	13714.381	17696.428	16983.285	13621.857	11510.477	12955.143	11038.19	9658.381
838	12640.19	13094.048	13770.096	17798.285	17853.904	12621.714	11242.048	13640.429	10575.143	10066
839	12927.333	12816.19	14158.904	16622.143	17557.428	12621.714	11982.81	13056.952	10732.619	10649.286
840	12399.477	12547.714	13334.81	16353.667	17881.572	11908.667	11278.952	12732.904	10797.523	10121.477
841	12853.19	12418.048	13918.143	17029.666	18437.191	12399.523	10778.952	13066.286	10593.714	10112.238
842	12371.571	13010.714	12834.714	16270.333	18520.477	11658.762	11862.381	13334.857	10491.904	11158.667
843	12482.857	12381.048	13307	16020.19	17187.143	12371.714	11241.857	12334.714	12121.762	10325.19
844	12982.81	12028.952	14251.477	16835.143	16668.477	12455.096	11630.81	13038.523	10306.571	9908.429
845	12093.762	12695.857	13270	15196.143	17937.191	11640.143	11862.429	13214.381	10251.048	10130.714
846	12566.143	11871.714	14075.667	16427.809	17168.619	12075.429	11214.143	12519.857	11019.714	10204.81
847	11927.238	12807.048	13436.667	15427.714	18048.334	11955.048	11334.667	12436.477	10714.096	10436.19
848	12621.904	12806.952	13362.571	14825.714	18159.381	12436.477	10519.571	13195.857	11362.477	10065.857
849	12371.762	12964.381	13733.096	15501.619	17390.953	11862.381	11806.904	13973.762	11056.762	10260.429
850	12288.381	12418.048	13473.714	15399.904	17122.285	12195.857	11593.857	12862.523	10501.143	10343.714
851	12723.619	12380.952	13390.333	14622	17112.953	11871.619	11862.429	12751.333	10334.286	10704.857
852	12177.286	12325.333	13205.096	14483.048	17844.477	11788.381	11445.619	13140.286	11214.286	9667.762
853	13019.904	13196	13760.762	15233.143	16242.571	12001.286	10880.904	13232.904	10927.143	9510.286
854	12121.714	12501.286	13621.857	15251.667	17131.523	12232.857	10815.952	13260.619	11316.048	10436.333
855	12705.19	12381.048	13640.333	15520.143	17187	12344	11816.048	13853.333	10362.238	10001.143
856	12149.477	13140.381	13306.952	14131.19	17372.238	12019.81	11556.857	13084.81	10658.477	10427.048
857	12668.048	12612.429	13733	13936.667	16992.619	11834.619	10973.429	13473.667	10204.762	9843.571
858	12167.904	12288.333	13686.619	12945.714	16872.191	11927.19	11399.238	13695.952	10779	10667.762
859	12501.286	12751.333	13418.048	14538.619	17807.523	11519.762	11047.429	13186.667	10843.762	10010.333
860	12982.81	12195.762	13056.904	14520.096	17326.047	11862.381	11593.857	12788.429	10667.714	10991.81
861	12270	12686.571	13186.619	13668.238	17798.334	12186.667	11473.571	13019.952	10945.571	9880.667
862	12436.619	12973.667	13158.81	13612.571	16492.523	11862.333	12029.19	13186.762	10565.952	10130.857
863	13399.667	11695.81	14010.857	14112.714	16872.238	12316.238	11251.143	12519.904	10667.762	10519.571
864	12362.429	12418.096	13186.667	13232.857	17520.477	11464.238	11797.523	12556.952	10464.048	9899.19
865	12186.571	12408.714	13631.143	13019.904	16807.381	11214.143	11593.762	13084.857	11408.619	10417.667
866	12723.571	12371.667	12649.523	13732.904	17168.428	11945.81	11288.286	13029.19	10482.619	10343.762
867	12519.952	12658.81	13381.143	13927.429	16881.619	12195.81	11760.571	12955.048	11149.381	10482.667
868	12223.523	12538.429	14307.143	13288.429	16344.477	12056.857	10677.096	13325.429	10158.619	10167.619
869	13084.667	11936.477	12751.333	13140.381	17011.191	11797.571	10436.143	12705.143	10815.952	10140
870	11816.238	12640.286	14177.381	13066.286	17631.477	11862.523	10714.096	12195.81	10677.143	10519.714
871	12084.619	13279.286	18038.953	15075.81	17353.666	14307.096	11075.19	14038.619	10917.904	10084.477
872	11529	13307	19066.904	18566.809	17316.666	19817.047	11501.19	13408.904	10825.238	9825.048
873	12677.286	12353.238	18400.096	17455.619	17918.619	18724.238	11658.667	13714.429	10880.904	10241.81
874	12547.667	12658.857	18187.191	17261.096	18687.285	19289.143	11723.477	12019.81	11408.714	9917.667
875	13056.904	12825.429	18242.809	16835.285	17835.334	18103.857	11584.619	13399.714	11473.429	9426.857
876	12668.096	13297.762	17465	16798.047	17464.904	17715.047	11177.238	13103.286	10890.048	9926.952
877	12445.81	13214.429	17640.762	17622.285	17826	17344.428	11353.143	13936.667	10797.333	10362.333
878	12334.667	13381.096	18770.523	16974.047	17057.477	16937.143	12121.667	12556.81	10538.238	10992
879	12427.19	12973.571	18853.904	16436.953	16835.143	16177.667	11890.19	13547.667	10862.19	9825.238
880	12380.952	13075.381	18603.953	16149.904	17909.477	15575.762	12464.333	12631	11575.333	10862.238
881	12075.381	13205.19	18205.762	15307.143	18242.762	16418.477	11575.286	12593.952	10871.523	10241.81
882	12066.096	13251.429	17872.334	16288.857	17724.191	16214.714	11899.333	13334.762	10417.857	9760.238
883	12640.238	12742.143	17224.143	15409.048	17724.096	15761	11871.571	13232.857	10815.857	9778.762
884	12269.857	13557.048	16650	15677.667	17492.715	15436.857	11778.952	13344.048	11436.381	9714.143
885	11454.904	13279.238	17668.619	15825.81	17224.143	15529.619	12140.238	13177.286	11390.19	10186.286
886	12797.667	12890.19	16455.523	14659.048	18363.191	14705.429	11075.429	13168.048	11056.762	9973.238
887	11927.238	12566.19	17038.953	15233.286	17890.857	14529.477	12029.048	12862.477	11149.381	10408.523
888	12825.477	12806.904	15770.286	14057.143	16659.334	13529.143	11316.096	13214.381	10973.333	10214.143
889	12297.477	13131.143	16853.619	15159.096	16492.666	14066.333	11436.429	12992.286	10510.286	10001.19
890	12816.143	12853.19	16307.429	15168.381	19094.762	14584.904	11482.714	13603.286	11130.81	10695.619
891	12668	12316.19	17001.953	13973.714	16872.143	13343.952	11584.619	12992.19	11103	10204.81
892	12760.714	12816.19	15057.19	14381.286	17548.238	13640.333	11028.904	13464.429	10964.19	10362.238
893	12325.429	12538.523	15585	13955.286	18224.285	14047.952	10964.143	13408.857	11001.238	10112.286
894	12186.429	12418.096	15186.857	14362.714	18761.334	13760.81	11964.286	13751.619	10834.619	10038.096
895	12445.714	12844	15557.19	14168.19	17594.523	13418.19	12269.904	13473.667	10677.096	10297.477
896	11853.048	12908.81	15307.286	13029.096	17992.619	12677.286	11056.714	14140.333	10593.762	10065.904
897	12714.286	12769.952	15103.523	14177.429	17696.428	13075.477	11167.857	12066.048	10325.143	10075.238
898	13195.762	12621.762	14890.429	14140.429	18446.381	13223.619	11343.904	12955.143	11288.286	10371.523
899	12066.096	12732.904	14983	13325.571	17927.904	13075.571	11658.81	12427.286	11232.762	10806.762
900	12223.523	12945.762	14668.238	14251.667	17687.143	13445.904	11408.571	13418.143	10288.096	10149.238
901	13140.477	12353.238	15205.286	13112.477	16677.809	13158.762	11353.096	12751.333	10510.381	10427.096
902	12862.381	12844.143	14446	13464.571	17224.238	13121.714	11260.429	13066.333	11251.19	10112.096
903	12612.477	12603.333	14649.762	13279.19	17752	13464.429	10918	13242.143	11269.762	10501.048
904	12899.571	12677.238	14418.238	13946	17289.047	13196	10899.429	12621.714	10834.381	10528.904
905	12251.333	12519.857	14890.477	12325.333	16187.048	12362.477	11427.143	13177.429	11001.286	10751.19
906	12547.571	12445.762	14714.571	13288.523	17437.047	13455.19	11149.381	12001.333	10112.286	10399.238
907	12427.286	12714.381	14140.333	13353.286	16279.619	12195.714	11955	13223.667	10945.619	10491.904
908	13066.238	12640.143	14242.238	13158.857	17965.047	12834.714	11427.19	12316.048	11093.762	10899.477
909	12890.381	12556.952	14149.714	13010.667	17724.238	11992.048	11158.571	12593.857	10084.381	10491.81
910	12491.952	12177.333	13964.429	12353.143	17214.857	12945.857	10260.381	12964.333	10760.381	10010.333
911	11658.714	12232.762	14307.19	12964.429	16863	12982.952	11797.571	13334.714	10788.19	10454.81
912	12556.952	12955.19	14371.904	13075.477	17048.143	11927.286	10982.714	12492.048	10797.429	9899.286
913	12093.952	12788.477	13436.619	13047.571	17752.047	12223.523	10769.714	13121.81	11075.286	9862.19
914	13436.714	11695.714	14640.523	12751.381	16788.809	12297.571	11084.714	11778.952	10834.523	9769.571
915	12547.667	12390.381	13390.333	13260.571	17863.047	12028.952	11038.286	12177.286	10547.523	10334.571
916	12232.762	12334.619	14020	12677.238	16872.238	12269.857	10566	12297.619	11945.81	9602.81
917	12529.143	12695.857	13334.81	13547.81	16798.047	12344	11177.048	13344	10408.619	10167.714
918	11871.762	12445.762	13908.857	12890.238	17224.096	11362.381	10936.429	13946	10760.477	9426.857
919	12593.952	12510.523	14714.523	12695.857	16325.857	12417.952	11436.333	12908.81	10640.048	9880.619
920	16344.286	14140.429	14205.19	12288.333	16751.762	11260.571	10982.762	12612.571	10427.143	10565.857
921	18131.572	16835.285	15279.523	15381.333	17224.047	11880.952	11816.143	13066.19	11038.333	10028.904
922	17650	15751.81	16298.048	17844.523	16325.857	11380.857	11241.904	12556.904	11038.333	10334.477
923	16344.286	15584.952	16566.715	17955.666	17224.096	11843.857	10806.714	13408.857	10278.952	10306.667
924	15640.619	15853.714	15733.19	17372.285	16946.334	12047.619	11241.952	12955.143	11279.096	10714.19
925	17224.096	16085.19	14723.904	17863	17446.334	11556.762	11723.477	12955.143	11093.762	10603
926	16307.286	15872.096	15520.238	16566.619	16807.334	11427.19	12010.523	12538.429	10723.286	11408.667
927	15557.238	15612.857	15057.096	17511.143	16714.762	11334.571	11325.381	13140.429	10288.143	9390
928	15418.333	16214.714	14362.667	15631.286	16585.096	11491.857	11454.904	12806.952	10408.523	11075.333
929	16094.381	15937.048	15186.762	15983.286	16437	12186.381	10445.523	13001.333	11269.762	10065.81
930	15390.714	14723.81	15770.286	15511	17640.762	12093.762	11556.81	12658.714	10353.048	10464.048
931	14816.429	15807.333	16057.286	15640.571	17900.143	12029.048	11491.952	12779.143	10973.571	10890.048
932	14918.333	14566.429	14214.523	15622.048	16825.809	11815.952	11473.429	13686.619	11103.048	10325.19
933	14316.429	14390.429	14834.904	15992.523	16594.523	11797.667	10816.096	12529.143	10834.619	10278.952
934	15140.667	14918.286	14677.619	16075.81	16362.857	12371.81	12140.238	13668.19	11288.238	10316
935	15010.904	14862.714	15140.619	16659.285	17094.477	11436.429	11149.333	12899.477	10593.762	10075.096
936	14547.81	14927.523	14001.429	15112.667	17520.381	11788.19	11075.286	12593.952	11260.571	10343.714
937	14066.381	13362.523	13816.286	15418.333	17038.953	11788.381	11167.857	12825.381	11214.143	10241.857
938	14640.523	14899.904	14983.096	15529.523	17150	10992	10566	12779.048	10575.19	10473.381
939	14084.952	15159.096	14659.048	14983.143	16983.334	11797.619	11769.904	13344.048	10917.81	10519.762
940	13557.096	13936.714	13992.429	14501.619	16918.619	11343.857	11195.667	12862.571	10649.333	10565.952
941	13510.667	13816.333	14436.714	14029.286	17159.334	12316.286	11121.571	12834.667	11019.667	10464.048
942	14362.714	14242.333	14594.096	14872.048	17279.572	11612.381	11362.286	12908.857	11056.81	10491.904
943	13603.333	14094.143	13862.667	13723.81	16798.143	11612.286	10973.429	12362.477	10880.81	10880.762
944	13149.571	14501.619	14066.333	14760.952	17085.238	12001.238	10871.523	13584.81	11093.904	10140
945	13066.238	13973.714	13297.904	12982.904	16483.285	11927.286	10723.429	13640.381	11010.523	10214.096
946	12306.81	14149.571	14158.904	13177.333	16020.381	11760.619	12056.904	12936.571	11093.762	10556.571
947	13621.857	13205.096	14242.333	13751.619	16557.428	11760.477	10686.381	12408.762	10890	10584.523
948	14362.714	14020.048	13649.667	13770.048	17131.523	11779	11084.477	12788.333	10927.096	10695.571
949	12945.857	13084.81	13723.81	14177.429	17103.809	14547.952	11038.238	12955.096	10510.477	10621.477
950	12853.286	13973.81	14205.381	13538.477	15918.429	14020.19	11028.904	13177.429	10816.048	10445.571
951	13251.523	13955.238	14334.81	13594.048	17066.715	13566.381	11297.477	13455.143	10010.286	10667.857
952	13112.523	14223.762	13640.477	12816.19	18029.715	14038.477	10769.81	12955.143	10964.19	10640
953	13510.714	13788.619	13677.477	13288.477	17687.143	14010.762	11630.857	13047.667	10704.857	10093.762
954	13881.143	14103.333	13779.143	13714.429	16863	13251.381	11195.619	13658.904	10140.048	10223.238
955	12538.429	13316.238	13473.762	14520.096	17381.572	13158.81	10853	12788.477	11038.238	10454.81
956	12529.19	13936.667	13557.048	13649.619	17270.477	14270.143	11103.096	13149.714	10908.667	9769.571
957	13205.19	13575.571	13705.286	14149.619	16316.523	12871.81	10695.619	13612.523	11084.523	10482.571
958	12760.619	12899.571	13334.762	13464.523	17529.715	13010.619	10816.048	13640.381	11214.096	10343.81
959	13538.477	13149.523	14020	13297.714	16214.667	12760.571	10621.429	13529.333	10927.048	10593.714
960	13288.523	13112.571	13723.714	13631.19	17344.572	12806.904	11177.096	13584.762	10741.81	10038
961	13121.81	13307	12807	13362.523	16807.428	12621.81	11686.381	13751.477	10788.19	10241.81
962	13464.381	13834.857	13195.904	13455.238	16233.286	13658.857	11278.952	13084.714	10825.286	10112.19
963	12103.19	12677.286	13899.667	12334.762	16066.667	12788.477	10519.571	12705	10362.19	9695.523
964	13205.096	13103.286	13297.762	12538.333	16344.477	13020.048	11751.286	12630.904	10352.904	10297.429
965	12732.904	14029.333	12862.429	13047.714	17437.096	13001.429	10890.096	13705.286	11279.048	10575.19
966	11927.333	13686.857	13631.096	13112.523	15566.429	12723.714	11380.81	12399.571	11065.952	10213.952
967	12343.857	12538.286	13316.333	12621.81	15825.952	12279.19	11112.286	13094	11084.667	10149.238
968	12380.952	13075.523	13390.286	13056.952	16835.191	12732.904	10880.857	13168.143	11028.904	10297.477
969	12816.19	14418.143	13501.523	12714.238	16816.666	12908.714	11334.477	11936.571	11130.762	9686.238
970	12436.571	22604.334	17316.666	12955.143	17502.047	13186.619	11038.238	12695.762	11408.619	10528.904
971	12862.477	21863.428	17631.523	12112.429	16733.428	11908.762	12029.096	13371.81	11112.381	10260.381
972	13103.286	21696.953	16751.953	12492.096	17659.428	12260.523	11621.571	12538.381	10612.333	10158.619
973	12501.333	21104.096	16807.428	12723.619	17427.904	13779.238	11427.143	13390.381	10890.096	10408.523
974	12964.333	20530	16863.047	13149.571	18001.953	14381.19	10871.714	13436.714	11343.714	10399.286
975	12695.857	19279.904	16047.952	12603.19	17279.619	15233.19	12251.238	12362.523	10112.286	10575.238
976	11955	18492.809	16233.238	12223.619	18122.381	12834.667	11195.714	13307.048	10482.619	10177.048
977	12288.381	19576.285	16344.381	12714.333	18677.953	13177.381	11908.667	13112.523	10760.381	10112.286
978	11927.286	18909.572	16733.428	13177.381	17872.285	13742.19	10917.81	13260.762	10899.238	10130.714
979	13325.523	18224.238	15085	12510.571	17464.953	12936.667	12251.286	12399.429	10936.381	10371.477
980	12232.857	17881.666	16566.762	12936.477	17890.857	14131.238	11093.762	12881.048	11158.714	10723.381
981	12834.762	18066.762	15446.143	12695.762	17566.762	13001.381	11575.381	13816.333	10732.667	10334.429
982	12890.286	17363.143	15362.762	12769.857	17140.762	13427.429	11149.333	13158.857	11556.762	10640.048
983	12955.143	18039	15807.333	13001.523	18048.381	13232.857	11566	12871.857	10825.286	10464.096
984	11881	16733.381	15909.143	12668.096	16872.285	13733	11186.523	13399.667	10501.048	10751.143
985	11880.952	16325.904	15501.714	13010.571	17251.953	13149.667	11288.19	12316.286	10806.667	10584.477
986	12455	15936.904	15196.096	12899.429	17427.762	12955.096	11038.238	13733	10741.952	10102.952
987	13418.096	15409.048	15362.714	13223.667	17548.238	12566.19	11566.048	12584.714	9630.619	10547.381
988	12825.381	15835	14538.714	11843.857	16788.953	12992.19	10945.619	14196.048	10584.571	10778.952
989	12973.667	16214.667	15168.429	12695.81	16974.143	12732.81	12177.238	12770.048	11112.333	10093.714
990	11630.952	15696.096	15723.904	13279.19	18242.904	12880.952	11408.571	13260.667	10890.048	10204.857
991	12371.667	15279.429	14918.286	12732.714	17335.191	12918.096	10991.857	13436.714	9945.429	9991.81
992	12742.143	15418.429	15270.238	13010.714	17751.857	12640.286	11566.096	12769.904	10232.477	9871.523
993	12908.81	14362.619	14621.904	12529.143	16687.143	13084.857	11408.619	12973.667	10575.286	10195.571
994	13307	14584.952	14075.667	12584.714	17205.666	12205.048	11927.238	12732.857	10991.952	10130.667
995	12140.19	14955.333	14751.619	13094.048	18094.477	12214.381	10732.571	12760.523	10917.81	10084.523
996	12334.714	14464.523	13973.762	12695.762	16937.096	12455.048	10621.477	12982.904	10964.143	10352.952
997	12890.286	14770.096	14427.523	12399.571	17631.477	12251.238	10760.429	13279.143	11214.238	9862.19
998	12825.523	14612.619	15196.048	12927.381	16474.096	12047.571	11464.19	12714.381	11149.381	9936.333
999	12881.048	14501.523	13751.429	11769.762	17177.762	12093.81	12186.571	13307	10862.286	10065.81
1000	12399.477	13816.381	14307.19	12779.286	17650	12399.523	10954.762	13001.477	10908.571	9491.857
1001	11992.048	14103.333	13705.238	12843.857	17131.572	11501.238	11593.81	13640.381	11223.429	10288.238
1002	11982.81	13862.714	14103.429	12899.523	16909.285	12232.81	11871.667	14057.048	10788.286	10288.048
1003	12473.571	13510.714	13825.571	13057.096	17492.572	11899.381	11491.904	12973.571	11464.238	10167.762
1004	13584.857	13594.143	14001.571	12075.429	17594.572	12056.81	11464.238	12538.333	11204.904	10371.429
1005	12408.81	14520.048	13640.286	12556.81	18224.238	11566.048	10788.286	13029.143	10723.333	10575.286
1006	13093.952	14464.619	14334.952	12482.904	16631.572	12705	10871.571	12260.619	10797.571	10630.714
1007	12066.096	14260.81	14186.714	12575.429	16955.572	12547.667	11214.143	13010.523	10519.714	9852.857
1008	11945.81	14483.096	14251.619	12770.048	17011.143	12482.952	11658.667	13538.477	10779	10149.143
1009	12251.333	13446	14233.048	12065.952	17020.381	12316.19	10232.571	13112.429	11242.048	10001.096
1010	12992.19	13427.381	13668.143	12158.714	17390.857	12418.096	11130.904	13621.952	10343.714	10195.619
1011	12167.952	13695.952	13575.619	12232.81	16594.477	11871.667	12297.667	12927.333	11047.523	10408.477
1012	12538.381	13510.762	13381.096	12658.857	17409.381	12844	11232.81	12881	10510.429	9575.096
1013	12519.904	12695.81	13418.143	11565.952	17474.096	11918.048	11056.81	12269.904	10899.238	10279
1014	11538.238	12519.81	13760.667	12362.619	16927.857	11399.333	10686.333	12501.333	10982.667	11047.523
1015	12908.81	13714.477	12779.19	11686.286	17122.238	11899.429	11353.048	12492.048	10760.429	10936.381
1016	12899.381	13936.714	14029.286	11936.381	16788.953	11945.81	11510.523	12723.619	10316	10473.429
1017	13084.714	13186.571	13603.286	12806.952	18242.762	12010.571	10936.523	12714.381	10677.096	10538.143
1018	12214.333	13316.19	13270.096	12195.81	16788.953	11742	10890.048	13899.619	10325.143	10825.19
1019	12723.571	15825.81	17585.285	12288.381	15696.143	11862.429	10825.19	12705	11390.143	9982.667
1020	12640.286	17474.238	20511.619	15760.952	16714.857	11843.762	11417.857	13168.048	11103	10547.429
1021	12353.19	16464.857	19918.904	20872.666	16455.477	14233.143	11649.381	12501.381	10714.143	10630.714
1022	12834.81	17029.715	18631.619	21206	16520.334	14353.477	12131	12797.619	11019.667	10241.857
1023	12167.952	16362.952	20363.381	20437.334	16724	14233.096	10945.714	13788.571	11140.19	10788.238
1024	11964.286	15964.857	20048.572	20419	18020.523	15010.857	11454.952	12825.477	10760.429	10028.762
1025	12631.048	16196.19	19289.143	18585.381	17289	15344.286	11843.952	13316.333	10797.477	10380.762
1026	11769.81	16214.714	18853.762	19141.047	16946.334	13751.571	11288.381	13038.381	11186.381	10742
1027	12269.857	16270.238	17261.238	19270.523	17724.238	13251.429	10751.143	12510.523	10158.523	10612.238
1028	13010.714	15547.952	17548.143	18807.666	17400.143	14029.429	11066	12899.523	11491.952	10315.857
1029	12186.523	14946.096	17835.334	18085.238	17214.953	13223.667	11751.286	13075.523	10908.571	9917.762
1030	13029.286	14649.762	17316.857	17288.809	16825.953	13464.333	11306.857	12093.904	11019.714	9630.619
1031	12714.286	14964.571	16733.334	17752	16131.381	13723.762	11084.477	12362.571	10445.619	9797.429
1032	12353.096	14779.381	17057.381	16650.047	17140.762	13251.571	10825.238	13427.477	10436.333	10214.096
1033	12779.143	14260.81	17242.572	16381.571	17048.143	13232.952	11575.333	12242.096	10260.429	9973.333
1034	13233	14473.714	16233.238	16066.571	17964.953	13149.477	11482.81	12769.952	10649.286	10982.667
1035	12242.143	14733.096	16668.572	16974.143	17520.428	12732.81	11251.238	13029.19	10991.857	10297.477
1036	12566.096	13973.81	15668.333	16909.334	17020.477	11871.571	10760.333	13149.523	10825.238	10251.19
1037	12779.143	15047.904	15705.238	16353.714	17205.666	12881.048	11158.619	12529.096	10584.477	9899.238
1038	12371.762	14279.286	15779.619	15677.619	17289.047	12834.667	11343.81	12844	10816.096	10732.714
1039	13029.143	14307	14927.619	16094.429	18011.334	12371.619	12038.429	12288.429	9954.81	11427.286
1040	11816.048	14260.857	15510.952	15288.762	17659.334	12547.523	11742	13307	10334.523	10251.238
1041	12047.619	14297.952	15612.857	14603.477	16862.857	13251.523	11130.952	13408.952	10491.952	9565.857
1042	11630.904	13825.714	15723.81	15390.619	16538.857	12380.952	11066.048	12621.81	10843.81	10297.333
1043	12177.238	13455.143	15149.904	15112.857	16779.572	12464.333	11853.238	12797.667	10732.667	10436.238
1044	13020.048	14455.286	14566.333	14279.333	18224.238	12899.571	12149.429	13149.571	10973.477	10232.619
1045	12362.381	13519.952	15001.667	14372	16529.619	12056.857	10991.952	12927.381	10640.048	10204.762
1046	13584.81	14020.048	15159.096	14677.523	16242.667	12732.904	11603.096	11797.523	10843.667	9519.571
1047	12288.381	13529.143	15455.381	14019.857	16983.381	13056.904	10714.143	13362.619	10306.762	10639.952
1048	12797.714	12695.857	14881.238	14353.477	16964.953	12464.286	11908.667	13584.762	10778.952	10677.048
1049	12158.904	14038.523	14742.381	14084.952	16650	11621.571	10880.857	12936.667	10936.381	10751.238
1050	12297.714	13492.286	15020.19	14584.952	16640.715	11223.381	11362.429	12992.096	11343.857	10056.619
1051	11769.81	13520.096	15196.143	13733	17261.238	12242.096	10973.477	13131.096	10982.714	10973.381
1052	12908.81	13399.714	14038.619	12862.523	17113.047	11853.286	11871.571	12899.667	10955	10316
1053	11834.571	14140.286	13649.619	14640.429	16631.523	12427.238	11445.523	12881	10602.81	9778.857
1054	12640.333	13399.571	14205.143	14047.952	17140.666	11640.238	12075.429	12816.19	11019.714	10047.333
1055	12788.381	14344.143	14520.096	13418.048	16307.333	11140.048	11529	13316.381	11242	10149.286
1056	12464.286	12964.286	14538.714	13797.81	17687.047	11751.238	11399.381	12343.857	11371.619	10334.477
1057	12807	13362.523	14983.096	13103.143	18002	12658.81	10714.143	12492.096	10565.952	10667.857
1058	12881.048	13668.143	14390.333	13344.096	17038.904	11760.619	11288.19	13214.333	10528.904	10260.286
1059	11825.381	13677.429	13918.143	13075.523	17020.428	12279.096	11464.143	13149.619	10908.523	10834.429
1060	12510.571	13427.333	14575.714	13973.81	17511.238	11473.333	11260.523	11955.143	9954.904	10565.952
1061	12260.523	13140.381	14131.19	13103.333	16640.666	12371.714	10945.571	13436.477	10612.333	10001.143
1062	12445.762	14010.81	13260.762	12908.81	17233.381	11677.286	11390.096	12825.333	10732.571	10038.096
1063	12158.667	13205.143	13223.667	13427.477	17168.572	11028.904	10973.477	12501.333	10612.333	9815.904
1064	11241.952	12195.81	14427.523	13103.286	17094.477	11982.857	10982.571	13482.952	10677	10028.762
1065	12371.667	12751.333	14362.619	12621.667	16362.952	11686.429	11019.81	12881.19	11260.477	10177.048
1066	12177.19	13103.286	13723.714	12806.952	17631.715	11825.286	11751.286	12501.429	10195.429	10723.429
1067	12621.81	12853.238	13584.762	13260.81	16844.428	11955	11121.619	12751.381	10593.714	11121.619
1068	12362.429	12621.762	13214.429	13557.096	16224	11797.762	11242.048	13001.381	10612.238	10306.714
1069	12168	13019.952	19150.285	13177.429	21539.334	11667.952	11917.952	12881.048	11065.952	10482.619
1070	12195.714	12538.429	19141.047	18761.334	22345.096	17196.334	11232.667	13307	10121.477	10834.523
1071	12797.667	12501.19	18974.238	19548.428	23419.238	16483.191	11482.667	13584.81	11103.048	9315.857
1072	12195.762	13603.381	18464.953	20280	24632.238	16362.857	11899.429	12575.381	10473.333	10352.857
1073	11853.143	12538.286	18418.762	18872.428	23224.715	16955.572	11473.523	13547.762	10482.667	9852.952
1074	13399.619	13094	17168.666	18937.238	22030.191	16909.285	11779.096	12343.952	10945.571	9639.952
1075	11862.477	12705.143	18011.334	19002.047	21326.477	16075.81	11297.523	13334.714	10121.477	10491.857
1076	12455.096	13251.429	18205.572	18539	21919.047	16112.857	11316.096	13445.952	10325.238	10278.952
1077	13084.762	12742	17613.047	17214.809	22261.715	15640.667	11640.096	12825.381	10353	10065.952
1078	12019.81	12871.81	17307.523	17270.334	21872.762	14918.333	12390.19	12529.143	10649.238	10001.048
1079	12492.19	13686.619	16520.334	17409.381	21178.191	14195.952	12010.619	12899.619	10815.952	10834.571
1080	12760.571	13334.857	16566.619	17585.191	21215.381	15205.333	11982.762	12732.857	10649.286	10260.381
1081	12594	14121.857	16751.762	16650	20243.047	15316.381	11630.857	12668.096	10269.571	10140.096
1082	12945.81	12417.952	16798.096	16566.666	20150.428	14946.048	12214.333	12705.048	10741.952	10260.286
1083	12825.429	13353.381	16325.857	15983.238	20067	14640.523	12408.81	13677.333	10890.048	9510.333
1084	12075.523	13233	15881.429	16066.571	20983.762	13983	11742.048	13103.286	11297.477	10353.048
1085	12982.81	11686.477	15825.904	15483.19	20817.143	14158.857	11223.429	12056.81	10741.857	9797.286
1086	12232.714	12612.571	15946.19	15788.81	19122.523	14307	11445.714	13881.143	11038.19	10353.048
1087	11945.81	13334.762	15603.523	15899.81	19465.096	13779.286	11427.048	13158.904	10473.381	9945.571
1088	12297.714	13436.667	15112.81	15760.857	19946.619	14159	11556.81	13168.048	10195.523	10343.667
1089	12529.143	12899.571	15177.523	15464.714	19316.904	13242.143	11695.762	13205.096	10649.19	9982.523
1090	12316.143	14131.19	15233.048	15038.714	19131.666	13260.714	11621.523	12288.333	11038.19	9704.81
1091	11964.333	13445.904	15066.429	15436.904	19002.096	13834.857	11112.286	12594	11260.523	10390.048
1092	11769.762	13427.381	15251.667	14798	19020.666	14075.619	12168	12936.619	11075.381	10566
1093	12056.904	12982.857	14473.857	14399.762	19113.238	12668	11177.143	14399.714	11112.381	10741.952
1094	12575.381	13066.238	14316.238	13973.667	19020.572	13158.857	11760.477	13279.19	10204.762	10510.286
1095	12056.857	12427.286	15270.286	14251.571	18844.666	12964.333	12103.238	13260.857	10760.477	9973.381
1096	12177.19	13492.19	15112.762	14890.429	19307.666	12029	11038.19	13501.429	10927.143	10232.477
1097	12343.952	13038.477	15075.762	14603.477	17344.523	13242.143	11195.619	13834.904	10315.904	10315.904
1098	11806.714	12510.667	13946.048	14260.81	17900.096	13019.857	11473.477	13297.667	10455.048	10464.096
1099	12306.904	12232.857	13862.667	14427.523	17548.191	11797.619	11723.523	12612.571	11325.286	10278.904
1100	12445.714	12825.571	14270.048	13955.286	18835.428	11880.904	11112.333	13519.904	10982.762	11121.477
1101	13177.381	13168.096	14381.286	14001.477	18011.191	11714.19	11454.904	12353.143	10445.571	9658.429
1102	11816.096	12084.619	14251.523	13408.81	17761.334	12473.619	11510.523	12806.952	10927	10288.096
1103	12029.048	13334.762	13695.904	14251.477	17751.904	13131.048	11880.952	12677.238	10630.762	9510.238
1104	11612.238	12797.667	13779.238	13047.762	17798.191	12612.523	11797.523	12945.857	10695.667	10473.429
1105	12047.619	12455.143	13908.904	13631.096	18465.096	12501.429	12103.096	12853.333	10815.952	9964.048
1106	12047.762	13418.143	14066.286	15029.619	18363.143	12686.571	12103.238	12381.048	10788.19	9945.477
1107	12918.143	11852.952	13973.81	12714.333	17464.953	12695.81	10825.286	12158.667	10501.096	9862.19
1108	11964.238	12807	14047.762	13186.619	17566.762	12362.429	11538.286	13483	11334.571	10112.19
1109	11760.571	11816.048	13733	13520.048	17446.334	11918	11825.429	13066.333	10917.857	9788.19
1110	13038.477	12427.286	14464.619	13316.333	17437.143	11742	11353.19	13019.952	10260.19	10630.81
1111	12825.286	11806.857	14631.143	13492.429	17122.238	12788.477	11399.429	13186.571	11316.096	10278.81
1112	12668.19	13899.762	13834.857	12918.096	17909.334	11955.096	11251.19	12742.19	10454.857	9945.523
1113	13075.523	13510.714	14066.286	12908.667	17816.666	11630.904	12195.81	12844.143	10584.571	10630.81
1114	11714.238	12140.096	13908.904	13520	16594.477	12186.523	11232.714	13455.143	11241.904	9269.477
1115	11908.523	12019.81	13288.429	13205.286	17279.666	12140.286	11473.523	13686.714	11232.667	10436.286
1116	11890.286	12779.19	13084.762	12631	17677.904	11334.619	11732.81	12779.238	10899.19	10288.19
1117	12149.333	12955.19	13983.143	13705.096	16353.619	11343.667	11390.096	12399.571	10908.667	9806.714
1118	12964.333	14353.477	13982.857	12908.904	17316.715	11778.952	12251.381	12714.286	10269.714	10343.667
1119	12482.904	19659.572	17789.096	14473.857	17159.285	13269.904	11806.762	13205.096	11223.381	10315.857
1120	11408.619	19242.715	17613.047	21335.762	17825.953	16390.619	11269.81	12594	10204.762	10593.762
1121	11436.429	18715.143	18381.619	22178.428	17224	16900.047	12029	12908.857	10223.286	10204.904
1122	12353.19	18585.381	17770.572	21168.904	17168.619	16964.809	11732.762	12510.619	11223.381	10167.81
1123	12566.286	18103.715	18020.428	19650.238	16687.047	16612.953	12325.523	12047.477	10797.523	10195.523
1124	12445.762	17400.143	17668.666	20057.809	16844.334	15955.477	11751.286	13381.143	11334.523	10584.619
1125	12381	18066.762	18261.238	19826.238	17826.143	14723.857	12575.429	12881.048	10769.714	10269.667
1126	12399.571	18344.523	17761.191	18705.904	17085.143	15723.952	11742.096	13807.096	10853.048	10204.81
1127	12306.762	17751.953	16705.572	19446.715	17214.857	15279.429	11343.81	12436.477	11001.19	9843.714
1128	12881	17187.238	16261.048	18131.619	16696.238	14890.667	12140.286	12862.477	10992	10102.952
1129	12927.333	16418.572	16798.096	18289.047	16687	14992.381	11806.904	11899.571	10584.381	10723.477
1130	12649.667	15205.381	16622.238	17038.904	16557.334	14381.143	11769.714	12427.096	11353.048	10714.19
1131	11982.762	15168.381	16779.619	17548.143	17483.334	13807.048	11362.333	12519.952	11473.381	10019.571
1132	12260.714	16298.143	15372.19	16825.904	16770.285	14001.477	11390.048	12871.714	10621.619	10241.904
1133	12232.81	16001.762	15798.048	15233.143	16733.285	14334.857	12362.477	13047.81	10565.904	10001.096
1134	12214.238	15177.619	16622.285	17038.953	17288.953	13075.571	12084.619	12834.762	10167.714	9704.714
1135	12047.667	15529.523	16557.428	16529.715	17390.857	14038.619	11742	12214.381	10899.381	10362.286
1136	11454.857	16159.143	15872.143	16937.047	17279.619	13556.904	11066.048	12019.857	10862.286	10315.857
1137	12288.333	15381.381	14492.286	16936.953	17502	13677.523	12214.286	13668.143	10491.904	10038.143
1138	12260.667	15955.477	15159	16122.143	17159.285	13103.238	11065.904	13260.667	10788.19	10241.762
1139	12334.667	14418.333	14992.286	16057.381	18159.477	13260.81	11843.857	12769.952	10788.238	10297.523
1140	11917.952	14112.523	15464.667	15409.048	17983.477	12936.571	11019.667	13168.096	9843.619	11204.952
1141	12168.096	15010.952	15973.904	14714.619	16937	12594.048	11806.952	13057	10584.477	10001
1142	12056.667	14696.048	15390.523	15270.048	17168.619	12418	11121.714	11825.381	10871.571	9417.667
1143	12010.523	15214.714	14853.523	15288.667	17511.191	13381	11714.238	12807	10482.667	9843.714
1144	12871.857	13908.904	14714.571	15538.81	16205.477	12992.19	12316.048	13057.048	11232.762	10316
1145	12232.857	14149.762	14520.048	15390.523	17076.047	12186.477	11843.952	12936.619	11371.571	10223.333
1146	13418	14659	15048	14649.762	16696.285	12121.667	11241.952	12686.571	11195.619	10195.523
1147	11964.333	13853.429	14853.381	15047.857	17825.953	12575.333	12353.143	13112.667	10658.571	10621.523
1148	12631.048	14297.762	14001.619	13399.619	16946.381	12399.429	11501.333	13501.429	10640.143	9927.048
1149	12232.762	14631.143	14390.381	14871.904	17233.285	12640.143	11686.523	13140.381	10575.19	10269.667
1150	13408.714	14196	15066.429	14483.048	16372.143	11751.238	12010.477	13103.238	10464.048	10399.286
1151	12816.286	12853.333	14844.143	13649.714	17344.477	12464.381	12575.523	13177.333	9880.762	9991.81
1152	12242.048	13825.619	14084.81	14233	18113.143	12575.381	11584.477	12964.429	11649.381	10510.333
1153	12742.143	14084.952	16779.619	13964.523	16677.857	12279.19	12214.381	13418.143	11584.523	9973.238
1154	11066.143	13621.81	16538.904	14325.619	17057.477	11547.477	12001.286	13186.667	11066	11019.714
1155	12584.81	13566.286	17038.809	13760.762	15872.096	12492.096	11760.523	12816.143	11353.096	9778.81
1156	13010.667	14316.333	17066.715	13186.571	16492.572	12408.857	11538.19	12343.952	10815.857	10806.667
1157	12566.19	13770	16261	13371.81	17288.857	12427.286	12001.19	12834.714	10593.762	10334.477
1158	12945.81	13269.904	16159.238	13834.857	17251.953	12158.619	12131	13121.81	11473.381	9732.571
1159	12279	13519.952	16418.381	13566.238	16613.047	12232.81	11510.619	12279.19	10862.238	10186.238
1160	12492	13770.096	15399.81	13603.333	16520.428	12038.333	11038.19	13825.523	10862.286	10139.952
1161	12816.19	13038.333	15603.523	13131.048	16872.143	12316.19	12158.667	12964.381	10723.429	10241.952
1162	12649.619	14010.762	14705.286	13270	16446.238	12038.286	11297.523	13446.096	11186.477	9871.477
1163	12390.286	13186.81	15649.952	12964.477	17038.953	11723.523	11408.714	13445.857	11140.048	10056.714
1164	12390.19	12529.286	15270.238	13057.048	17075.953	12408.714	11658.714	12816.19	10695.619	10306.714
1165	12279.143	13056.952	15668.381	13279.238	17214.953	11223.429	11816	12779.143	11223.238	9741.81
1166	12186.429	14325.619	15233.143	13631.096	17742.572	12010.477	11806.904	12482.904	11269.81	9927
1167	12418	12390.19	14825.714	14186.857	16196.286	11816.143	12029.048	13149.523	10843.714	10315.952
1168	12695.714	13871.81	13992.286	13038.523	17427.904	11871.81	11297.523	13232.952	10880.81	10251.096
1169	12936.667	13603.286	15390.714	15353.667	16418.523	11686.477	12797.714	13371.904	10732.667	9584.381
1170	11982.857	13047.714	14909.048	18752.096	16927.762	12445.762	13131	12797.714	11121.571	10241.952
1171	12825.381	12668.143	14371.952	17094.477	16539	11325.333	12806.857	13381	10214.143	10612.286
1172	12269.952	11945.714	14084.857	17057.428	17085.238	12232.762	12640.381	12705.048	10149.238	9852.904
1173	12455.048	12455	14288.571	17789.047	16474	12269.81	13696	12594.048	10677.096	10232.477
1174	13186.714	12862.619	14112.762	16798.143	16779.572	11732.81	13269.952	13408.904	9991.904	9565.762
1175	13279.19	13103.286	15335.048	16677.715	16714.809	11343.904	13149.571	12260.571	11093.81	9760.333
1176	12047.523	13140.286	13362.571	15723.857	17251.857	11806.857	12742.19	13686.619	10251	9834.286
1177	12668	13270.048	14501.571	16196.286	17409.238	12371.667	12492.096	12612.477	11130.857	10269.762
1178	12667.904	13881.096	13936.81	16335.19	18131.666	11584.619	12482.81	12038.381	10899.333	9565.81
1179	12658.762	13112.477	14455.238	16242.523	17566.715	11723.477	13019.904	12723.667	11047.523	10288.19
1180	12445.81	12797.714	14446	15474.048	16631.428	11880.81	12806.904	12603.143	11121.571	10306.667
1181	11742.096	13232.904	14251.523	15788.81	16649.857	11806.762	12705.048	12927.429	10945.714	10658.523
1182	11834.714	12992.19	13121.714	14844.286	17492.619	12547.667	13001.286	13168.19	10890.048	9834.286
1183	13288.477	12445.81	14131.238	14835	16538.762	11992.048	12038.429	13010.714	11075.238	9982.571
1184	12056.81	12038.381	14020.048	15362.714	16205.523	10547.477	12658.904	12584.762	10778.952	10112.19
1185	12918.048	12186.523	13362.571	14677.523	17048.238	11390.19	12001.238	12973.667	10871.523	10167.714
1186	12816.19	12668.143	12751.571	15084.857	16779.666	11705	12371.667	12816.19	10593.81	11167.904
1187	11982.714	13057.048	13927.429	14825.667	17279.666	12334.667	11417.904	12982.952	11325.333	10186.238
1188	12279.143	13288.477	14464.619	14807.19	16585.096	11760.619	12075.429	12751.381	10658.571	10278.904
1189	12371.667	12482.904	13696	13075.523	16612.809	11880.857	12334.523	13547.81	10982.714	10177.096
1190	12334.762	13519.952	13344.048	13751.523	16103.619	11556.762	12214.333	12399.571	10917.857	9769.619
1191	13010.571	12797.667	13908.952	14020.048	17418.523	11723.571	11816.096	13936.667	10917.81	9806.571
1192	12297.619	12001.286	13686.667	14760.904	17464.857	11677.238	12612.477	12019.904	10899.238	10464.096
1193	12195.762	12908.762	13325.477	14084.857	16455.381	11353.096	12112.429	12575.429	10704.857	10371.477
1194	12677.286	13325.429	13232.857	13797.762	16029.477	11760.477	11742.096	13140.286	10825.19	10390
1195	11908.714	12779.143	13631.096	14418.096	15779.571	11186.523	11362.381	12834.81	11158.619	9778.762
1196	13066.238	12862.429	14084.857	13844.096	16946.334	11417.904	11279	12307.048	10853.096	10667.81
1197	12334.619	13723.81	13436.667	13390.333	16650	10964.096	12279.048	13390.286	11195.619	10380.857
1198	13094.096	13399.667	14122	13751.477	17196.381	12001.333	12075.333	12844	10890	10362.096
1199	11621.571	12390.143	13446	13260.762	16205.523	11704.904	11714.19	12019.904	10954.857	9945.571
1200	12519.904	11992.096	13112.619	13594.048	16057.286	11621.714	11010.477	12473.667	10399.333	9380.667
1201	12547.667	12362.477	13066.238	13696.048	16779.619	11862.381	11556.762	13195.904	11047.523	10038.143
1202	12927.333	12695.81	13446	12742.048	16862.904	11316.096	11853.238	13316.381	10751.143	9714.048
1203	12242.096	12640.286	13195.81	13334.762	18520.619	11621.571	11316.048	12658.81	10491.81	10010.333
1204	11834.523	13075.571	13862.619	13658.952	16631.477	11649.429	11510.619	13205.048	10565.857	9695.477
1205	13195.857	12427.286	13140.333	13621.904	16585.143	12482.714	11417.857	13908.904	10658.523	10630.81
1206	12242.096	12260.571	13566.286	12325.333	16464.809	11584.571	11418.048	12732.952	10908.619	10334.381
1207	12205.096	13075.477	13455.286	13140.286	17807.523	11658.619	12130.952	12834.667	10908.571	9630.714
1208	12779.143	12927.333	13020	13603.429	16261.096	11353.19	11380.81	12843.952	11075.381	10241.952
1209	12149.429	13038.523	13001.286	13547.762	16705.523	11417.904	11945.667	12973.667	11297.523	10315.904
1210	12927.381	12927.286	12584.667	13557.096	15964.762	11399.381	11445.667	13297.762	10853.048	10732.619
1211	12279.143	12232.857	12733	12843.952	16298	11630.904	11501.286	13251.429	11019.619	10528.952
1212	12482.904	13075.477	13205.096	12955.143	16650.047	11519.81	11547.523	12973.619	10899.333	10139.952
1213	12473.381	12260.523	12769.952	12760.619	16483.285	11167.857	11630.904	13260.714	11121.571	9889.81
1214	12260.619	12205.096	13353.429	13455.238	16446.238	11399.429	11473.429	13520	11093.762	9825.143
1215	12168	12936.667	12890.143	12695.762	15723.952	11908.714	12084.714	13066.238	11001.238	10130.81
1216	12029.096	12695.714	13575.477	13325.571	15640.619	11779.048	11566.19	12584.714	11205	10380.857
1217	11593.857	12881	13973.619	12593.952	16770.334	11103.048	11464.143	12529.096	10584.429	10334.477
1218	12325.381	12732.762	21724.572	13131.096	17677.904	11390.19	10982.619	12862.429	10741.762	10695.667
1219	12649.429	12955.096	22345	17946.428	16770.381	11686.571	14103.429	13057.048	11029	9991.904
1220	12538.429	13418.096	21845	18048.285	16390.619	11177.096	14779.429	13112.429	11038.286	10769.762
1221	12964.286	12945.857	20715.191	17872.381	16344.381	11871.762	13686.619	13029.333	10528.857	9788.19
1222	12158.714	13094	21511.572	17853.904	16714.715	12269.81	13168	13205.143	11251.19	9908.523
1223	11936.381	13492.286	19881.904	17372.334	17696.477	11834.571	13121.762	13131	11380.857	9436.143
1224	12714.286	14723.857	20206	17733.381	16390.666	11112.286	13436.762	12834.762	10658.619	10547.477
1225	12436.429	13371.857	19567.047	17261.238	16399.857	11288.238	13668.143	12862.477	11019.667	10519.667
1226	12455.048	12955.143	19372.523	19409.523	17446.381	11528.952	13288.523	12575.429	10649.19	10843.857
1227	12806.904	13445.952	19548.523	18066.857	16381.523	12075.429	12807	13529.286	10612.286	10408.477
1228	12186.523	14019.952	18872.428	18381.619	15464.714	11973.477	12908.762	13325.619	10899.286	10612.286
1229	11899.333	13205.238	17714.857	18372.381	16251.714	11501.286	12603.333	12788.477	11121.429	10288.19
1230	12269.762	12862.523	19122.523	18242.762	17001.857	11714.286	13103.381	12732.857	11242	10112.096
1231	12714.381	13223.714	17983.477	16807.428	17622.334	12131	13418.19	12714.429	10667.857	10232.571
1232	12816.143	13232.952	17094.477	17233.334	17770.477	11417.857	12658.762	12871.762	11093.81	10464.238
1233	12371.714	13279.143	16927.715	17483.428	16103.619	10936.477	12677.238	13436.619	11223.477	9769.381
1234	11455	12908.904	17187.047	17427.904	16992.666	12260.619	12677.19	12769.952	10843.714	10528.81
1235	12019.714	12816.286	17668.666	16788.857	16538.857	12464.286	12464.238	13010.762	10408.523	9871.429
1236	12417.952	13288.523	17233.477	15492.477	17770.381	11390.096	12538.333	12853.048	10908.619	10056.619
1237	12945.857	12899.523	16501.953	16436.953	15844.333	12029	12519.904	12232.857	10353.048	10677.096
1238	12760.667	13269.952	16159.19	15909.19	16066.571	12130.857	13029.096	12464.381	10288	10788.19
1239	12066.096	12881	15890.667	16418.477	17520.477	11538.333	11519.762	12982.904	10510.381	10130.762
1240	12316.096	12890.19	16177.619	16242.619	16446.381	12232.81	12121.714	12520	11343.904	9714.048
1241	12093.857	12473.619	15751.667	17798.238	17307.572	11482.714	11630.81	13177.381	11195.619	9501.143
1242	13019.857	12871.857	16103.571	17863.047	17548.285	11649.477	12890.286	13195.81	10640.19	10093.714
1243	13019.952	13288.381	15918.477	17853.857	17001.857	11677.19	12723.667	13131.048	11093.714	10010.333
1244	12723.762	12945.857	15233.19	18011.238	16566.715	12038.286	11603.048	12269.904	11584.667	10630.81
1245	12177.286	13140.333	15381.381	17316.809	16862.953	11649.381	11936.429	14195.952	10788.238	10019.619
1246	12760.714	12556.952	16288.904	16066.523	16668.619	14446.048	12103.238	13177.286	10778.952	9908.619
1247	12112.523	12797.619	15325.762	17159.334	16131.381	14316.381	12260.619	12140.238	11140.096	11103.096
1248	11899.381	12723.619	15603.619	17798.191	16094.381	14149.714	12316.19	13334.762	10417.81	10936.333
1249	12399.477	13751.571	14872.143	16409.191	15779.477	14372	11714.19	12427.238	10575.381	9991.714
1250	11510.429	12167.952	15566.523	16455.523	16575.762	14899.714	10871.571	13001.477	10954.762	10121.571
1251	12232.857	13325.429	14270.143	15798.048	18187.143	14214.429	12390.238	13140.286	11436.429	10566.096
1252	11658.667	12482.81	15001.667	16177.714	16974	13899.714	12519.952	12723.571	11473.381	9714
1253	11445.667	12038.477	14825.762	16038.762	16890.809	13510.81	12427.238	13177.333	11186.477	9223.286
1254	12075.381	12964.333	14585	15446.096	16668.381	13251.523	11343.81	13177.286	10491.904	10112.19
1255	12519.952	13103.286	14325.619	15955.381	16437	13483	11871.523	13390.429	10899.286	10992
1256	11084.523	13279.238	14909	16538.953	16418.381	13232.952	11788.333	13168.096	10862.19	9732.477
1257	12621.667	13316.19	14622.048	15297.904	16983.334	13510.81	11112.381	13621.857	10723.429	10130.523
1258	12862.429	13473.81	14205.19	15677.667	16761.047	12853.238	11621.571	12519.857	10853.048	10139.904
1259	13269.952	12899.571	14075.667	16103.571	17187.096	13131	11825.333	13482.952	10871.477	9825.19
1260	12112.429	13390.238	14233.143	14640.477	17270.381	12445.904	11723.477	13436.667	10908.571	10353.048
1261	12269.857	13668.048	14464.429	15131.286	16742.572	12482.904	11427.048	12890.286	11316.048	10121.381
1262	12501.286	12723.667	14659.048	15149.904	16150.048	12964.381	11427.096	12732.81	11343.81	10334.523
1263	12732.667	13381.143	14436.762	14973.857	16733.285	12584.714	11825.381	13177.333	11112.286	10575.19
1264	12862.429	13631.096	14168.238	15010.81	17501.953	12066.143	11640.19	11843.857	11084.571	10714.19
1265	12492.143	13603.333	15103.429	14362.667	17400.191	12371.762	11723.477	13631.143	11177.19	10473.333
1266	12371.762	13973.762	14659.048	14705.286	15899.857	11723.523	11723.477	12964.333	11260.523	9982.571
1267	12195.762	13075.477	14446.096	14594.286	16316.571	12566.143	11519.81	12621.714	11130.762	10704.714
1268	11825.333	13084.81	16511.096	14251.523	17316.762	13195.762	13057	13483	10723.429	10001.143
1269	12603.238	13251.381	16585.143	16696.143	17038.953	14575.762	14334.857	12251.333	10788.143	10306.762
1270	12621.619	13112.523	16029.523	16900	16853.762	14594.19	14196	13316.381	11232.667	10223.238
1271	12492.048	12788.477	16196.238	16585.047	16622.238	15964.667	13973.762	13455.238	10880.81	10936.381
1272	11973.477	12538.333	16168.429	16872.143	16816.619	16057.286	13427.333	12992.19	11547.477	10584.429
1273	11954.857	13057	16677.715	16668.477	16612.953	15899.81	13371.81	12788.523	10667.857	9862.286
1274	12205.096	13186.714	16668.477	15260.904	16131.477	15770.143	13575.523	13242.19	11140.19	10315.904
1275	12001.333	13195.952	15511.143	16687.096	17937.191	15205.381	13344	12742.096	11038.333	10843.952
1276	11834.667	13242.19	16298.143	16613	16872.334	15955.477	13019.904	13390.381	11269.714	10417.857
1277	12399.523	13371.952	18113.143	15890.619	17881.619	15223.952	12862.381	13047.714	10464.048	9908.523
1278	12130.952	13094.048	19104	16177.81	17409.334	15520.19	13158.762	13973.762	10732.619	10491.904
1279	12306.857	12093.857	19020.762	15835.143	16788.953	14464.523	13029.19	13186.619	11112.238	9658.477
1280	12047.523	12658.81	19159.666	14547.857	17094.477	14547.904	13566.238	13149.571	11047.429	9639.904
1281	12844.048	12853.286	18946.428	15177.667	17177.809	13983.048	13408.904	13510.81	10454.714	10584.523
1282	12251.381	13353.333	18696.477	14733.19	16825.953	14131.143	13436.619	12473.571	11834.571	9788.048
1283	12945.762	13149.619	18807.715	15862.81	16770.285	12806.952	12899.619	13149.523	10936.286	10602.904
1284	12038.286	12186.523	18261.191	15270.238	17131.619	13223.762	12982.904	12399.523	10584.477	10788.238
1285	12436.477	13112.523	18288.953	15659.19	16381.571	13344	12603.238	13047.714	10954.952	9908.477
1286	12158.81	13223.714	17955.572	14742.333	17492.619	12788.381	13316.286	12695.81	10695.477	10714.143
1287	12982.857	13020.048	17381.523	14538.667	17113	13214.523	12519.904	13112.619	10899.381	10066
1288	12186.523	13242.143	16816.666	13612.571	16909.238	13288.429	11686.429	12445.81	11066	10112.096
1289	12881	12890.381	16603.619	14603.477	16964.762	12982.81	12279.096	13186.619	10871.571	10602.952
1290	12038.238	12529.048	16316.667	14733.048	15983.19	12510.571	11519.714	13223.619	10954.904	10778.81
1291	12279	13455.19	16473.953	14659	17140.809	13029.286	13149.523	12742.19	11390.143	10102.952
1292	12306.857	12825.523	16177.762	13807.096	18298.285	13001.286	12325.477	13788.523	11454.952	10630.714
1293	13270.048	12769.857	16066.523	13510.714	16909.285	12436.619	12686.619	12668	11065.952	10343.714
1294	12436.619	12668	15798	13742.286	17603.762	12881.096	11158.667	12945.762	11251.143	10362.143
1295	12084.477	13519.952	16205.477	14816.477	16668.477	12566.143	11964.19	13492.238	11343.762	10075.143
1296	12353.096	13501.523	15010.81	14992.333	16288.81	13473.762	12186.523	13455.19	11075.286	10204.762
1297	11992	13668.096	15075.762	14205.286	16668.381	13038.381	11223.523	12427.19	10843.667	9556.619
1298	12566.19	13427.429	16205.523	13538.571	17214.809	12556.952	11279	12205.048	11288.286	10445.619
1299	12418.096	13844.143	15899.762	14473.904	17103.715	13492.238	11723.477	13019.952	10723.333	10269.619
1300	13260.667	13677.381	17400.047	13020	17400.143	12010.523	11779.143	12501.429	10714.19	10130.667
1301	11955.096	13371.857	17946.285	14557.143	16853.666	12853.19	11538.333	13260.667	10908.619	10047.381
1302	12538.381	12482.81	16409.285	13353.19	16733.285	12056.857	12093.904	12853.286	11491.952	10399.333
1303	12501.429	13260.714	17418.572	14020	16261.048	12149.429	11649.333	12214.096	10964.143	10241.904
1304	12890.333	13455.096	16501.857	13084.714	17094.477	11843.952	12029.143	11918	11112.19	10380.714
1305	12047.619	12797.714	16844.381	12843.857	16705.477	12019.857	11640.19	13306.952	10084.381	10001.143
1306	12001.238	13001.429	17409.381	12955.096	16742.477	12464.286	11686.477	12593.904	11677.19	10630.714
1307	12195.857	13084.667	16094.333	13371.857	16344.429	12380.904	11390.143	12464.286	11538.333	9612.096
1308	12205	13482.952	16353.667	12788.429	16909.285	11927.143	12205.048	12677.333	10408.523	9806.714
1309	13029.096	13732.952	16103.667	13223.714	17001.809	11973.523	11593.81	12853.238	10288.19	10140.048
1310	12658.81	12918.143	15881.333	13427.333	17677.904	12177.19	12445.762	13112.571	11353.096	10778.857
1311	12612.477	13112.429	15501.762	13242.19	16890.762	12177.286	12047.619	12853.238	10843.81	10112.286
1312	12168.048	12658.762	15233.238	12732.81	17168.619	12223.523	12121.81	12630.952	10464.143	9686.238
1313	11853.048	13168.19	15585.096	13427.477	16446.238	12371.523	11575.333	13168.096	10723.286	10640
1314	12547.619	12880.952	15983.238	12788.429	16048.096	11806.857	11279	12844	10297.381	9695.429
1315	12658.667	13584.857	15251.619	13214.429	17705.619	11917.952	11297.571	12001.238	10214	10565.857
1316	13019.952	12603.333	15260.904	12547.714	16261.048	11445.762	11362.286	12853.238	10815.857	10334.477
1317	12918.048	17233.381	14936.904	12417.952	18168.666	11353.048	11417.904	12658.762	11251.19	10130.762
1318	12371.762	15649.81	15696.143	19270.619	17955.666	14983.143	13288.619	13177.381	11093.81	9464.096
1319	12955.19	16483.285	17066.666	20900.477	18594.619	17483.381	13918.048	13760.81	11177.143	10232.523
1320	13297.857	16233.19	16307.286	19881.809	18974.285	16788.809	14223.857	12908.762	10584.619	10334.429
1321	13325.619	15659.096	16659.334	19696.666	19437.381	16214.667	13742.333	12630.952	11075.238	10380.81
1322	13483	16122.048	16992.572	19307.762	18224.334	16446.381	13658.857	13603.429	10760.381	10362.238
1323	12705.048	16205.523	16057.333	19539.191	18761.334	15964.81	13344.096	12918.048	11056.81	9982.523
1324	12853.238	15233.143	16362.904	18094.572	18631.715	16538.809	13445.904	12501.429	10112.19	10001
1325	12316.096	15770.286	16390.619	17566.715	19002.096	15510.904	13408.714	13334.81	10964.096	10343.714
1326	12760.619	16631.619	15585	17585.191	17770.334	15538.714	13344	13056.952	11223.333	10176.904
1327	11927.19	14742.286	15298	16890.715	18001.904	14473.857	13232.952	13019.904	11093.904	9649.238
1328	11501.333	15409.096	16112.904	16381.429	18909.619	15112.857	12168.096	12816.286	11010.381	10427.048
1329	11630.904	15205.333	14825.667	17196.285	17131.572	14973.904	12445.667	12723.523	11019.762	10630.857
1330	12186.429	15520.143	14538.571	16381.429	17715.096	14010.81	12751.429	12186.667	10612.286	10084.429
1331	12899.571	13483	15066.477	16066.477	17362.953	14371.952	12455	12945.952	10704.904	10399.333
1332	12427.238	13844.096	15353.477	15529.477	18353.904	13649.667	12381.048	12492.096	10871.667	10047.477
1333	12992.19	14121.952	15353.714	15899.857	17538.953	13908.904	12482.81	13501.429	10871.571	10241.762
1334	12353.333	14844.19	14279.381	16399.809	17964.904	14195.952	12325.381	12945.904	11260.381	10380.762
1335	12288.333	14760.904	15529.523	16159.19	17131.523	13362.667	11779	13501.477	10038	9602.857
1336	12890.238	13584.714	15103.477	15409.143	17455.762	14270.143	12066.096	13538.571	10491.762	9778.857
1337	12575.381	14094.096	14927.523	14927.619	17668.715	13038.477	11501.143	12853.19	11149.381	10621.477
1338	13075.429	14760.714	14881.286	15122	17603.857	12899.523	12871.762	12566.19	11140.143	10427
1339	12640.333	14779.429	15631.333	14344.143	17483.334	13186.762	11547.571	13279.238	10815.952	10649.143
1340	12705.143	13130.952	14622.048	14575.762	17835.381	12964.429	11362.333	13621.762	10890.143	9899.286
1341	11899.429	13797.762	14538.619	14649.714	16557.381	13288.477	12686.619	13408.952	11001.238	9991.81
1342	11843.81	13992.286	14168.238	14825.667	18002	13223.762	11556.81	13427.381	10769.667	10112.286
1343	12408.857	13594.096	14482.952	13575.619	18057.572	12955.19	11732.762	13223.81	11575.238	10028.904
1344	13038.333	12945.904	13260.714	14020.096	17807.477	12566.19	12195.857	13149.571	11214.143	10491.952
1345	12362.477	13103.19	14622.048	13881.238	17288.904	12177.286	11445.667	13232.952	10723.333	10464.096
1346	12066.096	14038.667	15010.904	14510.952	17761.285	12593.952	12242.048	12668	10760.429	10102.857
1347	12093.904	14084.81	13612.523	14575.714	16761.191	13538.619	12056.904	13769.952	11390.048	9982.619
1348	12399.429	14242.286	14121.762	14473.81	16196.333	12436.523	11806.904	13307	10927.143	10288.19
1349	13066.238	13853.429	13668.143	13871.904	17538.953	12714.286	12343.857	13612.523	11445.619	10427
1350	13057	13131.096	13269.952	13121.81	17622.285	11593.857	12195.762	13381	11038.286	10001.19
1351	12853.238	13270.048	14223.714	14492.333	17594.523	12732.857	11964.19	12575.429	11316.096	10751.19
1352	12325.429	13232.904	13288.333	13547.762	17038.953	12001.286	10973.429	12723.714	11677.096	10158.477
1353	12353.238	14029.381	13640.333	13723.857	16251.857	13612.667	11538.19	12575.477	11149.286	9250.952
1354	13621.667	13158.81	13658.904	13214.429	16177.714	12241.952	11528.952	12844.048	11501.238	10519.667
1355	12880.904	14066.381	13418.096	13492.143	18076	12093.857	11797.619	12001.238	11408.667	10343.714
1356	13844.143	12575.333	13084.714	13844.238	17196.334	12269.857	10547.571	12195.762	11038.238	9473.333
1357	11917.952	13853.429	13575.477	13288.477	16853.762	14751.762	11612.381	13047.667	10575.238	10343.571
1358	11732.667	13446	14010.81	12612.619	15992.523	15168.429	11158.714	12742.048	11223.477	9732.523
1359	12417.952	13084.762	13066.238	12881.048	17011.191	15307.238	11362.238	12760.762	11917.857	10389.952
1360	13316.238	13362.667	13140.333	13242.333	17214.904	13964.477	11621.477	12510.667	11667.857	10778.857
1361	12631	12890.286	13797.81	12982.952	17529.809	13909.048	11871.619	12760.667	10297.381	10362.238
1362	13362.571	12621.667	14399.667	12853.238	17242.762	13871.904	11242.048	12945.857	10871.571	9982.523
1363	12158.857	13621.857	14047.904	12343.857	16020.238	14446.143	11177.143	13029.238	11473.333	9640.048
1364	12001.286	13844.238	13686.714	13529.238	17085.238	13788.571	10880.904	13334.762	10001.143	10380.667
1365	12473.571	13640.286	13270.048	12955.096	16844.381	13501.477	10788.333	13390.381	10834.477	9714.096
1366	13186.619	13390.286	14659.096	13149.619	17103.715	13825.571	10825.143	12501.381	10899.333	10528.857
1367	13158.857	12529.19	15622.19	12612.523	17761.143	13427.429	11612.429	12936.619	10556.714	10056.571
1368	12807.048	12816.19	14733.048	13112.429	16585.096	14973.904	14909	12631	10454.857	9667.571
1369	12427.286	12788.477	15177.523	13538.429	16390.715	15325.904	15085	13464.238	11084.523	9825.096
1370	12399.477	13492.19	14075.667	13029.19	17520.477	14760.952	14881.286	13121.81	10964.143	10288.143
1371	12334.714	13010.619	14899.857	13557	17427.857	14918.286	13899.714	12288.381	11093.762	10084.429
1372	12195.714	12844	13797.81	13371.857	17872.381	14538.619	14279.143	11973.619	11778.952	10954.857
1373	13140.429	12899.667	13982.952	13371.714	16566.619	15196.143	14084.762	12973.571	10880.714	10093.571
1374	13084.762	13232.904	14668.238	12362.477	16964.809	14408.952	14816.477	12177.238	10991.952	9704.762
1375	12307	13158.81	14677.523	13408.904	16974.047	14372	14047.762	12825.477	11528.952	10214
1376	12742.048	13242.238	14159	11890.143	17214.857	14344.096	13677.381	13381.096	10991.904	10158.477
1377	12325.333	13668.19	15029.523	12575.429	16492.477	13612.523	13279.286	13047.762	11066.048	9713.952
1378	12862.571	13001.333	14696	13973.714	16835.143	13427.381	12844.143	13195.952	11093.857	10149.286
1379	12519.857	13140.381	14103.381	12751.333	16761.096	13594.096	13890.477	12760.619	10917.857	10315.904
1380	12695.762	13483	14381.096	12482.857	17002	13908.952	12908.81	12797.571	11455.048	9871.381
1381	12510.523	13797.952	14020	12908.904	17372.381	13084.81	13029.238	12945.762	11093.81	9825.19
1382	12649.523	13251.333	14362.714	13603.238	16298.19	13149.571	12556.857	12556.81	10306.619	10260.429
1383	12612.523	13177.429	14399.619	12177.143	17205.572	14325.714	12556.904	13047.762	10566	9639.904
1384	12232.857	12464.333	13946	13408.904	16298.143	13695.952	12297.571	13427.381	10316	10565.857
1385	12871.857	13214.286	13825.619	12834.762	16918.523	12908.762	12955.238	12788.381	10723.477	9741.81
1386	12455.048	12649.619	13584.81	12084.571	17270.428	12825.523	13251.523	13140.333	10214.096	10408.523
1387	12779.238	13242.143	14529.286	12362.429	16983.334	12038.477	12742.096	12584.667	10797.429	9899.096
1388	12769.904	12853.333	13982.952	11899.429	16807.428	12806.857	12297.619	13473.762	10927.096	9806.571
1389	12927.381	12964.429	14020.143	12519.904	17113	12788.477	12667.904	12612.477	10547.619	9649.286
1390	12538.429	13510.81	13621.952	12010.619	16677.762	13010.619	12501.238	12538.381	10649.333	9825.048
1391	12214.19	13473.762	13714.429	12482.81	16205.571	13019.904	13038.523	12973.571	10779.048	10806.667
1392	13056.81	13371.857	13575.619	12519.904	17131.523	12269.904	12779	12779.096	10371.523	10278.857
1393	12279.19	12436.523	14112.714	12186.477	16927.762	12371.81	11742.048	12992.19	11436.571	10760.523
1394	12445.81	13714.429	13834.714	12306.81	17214.904	11751.333	11621.523	11686.477	10482.571	10427.143
1395	12047.667	12992.19	13149.571	12732.904	16909.191	11547.619	11890.286	13001.429	11075.333	9612.096
1396	12714.286	13371.81	14325.667	12436.619	18224.238	12362.429	11760.714	12825.523	10732.571	10028.81
1397	12195.714	12769.857	13140.333	13482.952	17881.523	12158.714	12066.143	12575.333	10686.381	9908.523
1398	12056.762	13019.904	13853.333	13214.429	17326.047	11918	12381	12769.952	11603.143	9723.286
1399	12705.096	12251.429	12464.238	12927.429	16724.143	11992.048	12103.048	12204.952	10760.333	10390.048
1400	13066.286	12834.904	13797.762	12501.286	17224.096	12529.048	12029.096	13038.381	10890.19	10001.096
1401	12473.571	12492.048	13436.523	12288.333	16844.428	12177.143	12658.714	12603.286	11306.714	9973.19
1402	12844	12816.19	13788.523	12464.381	17066.715	12464.238	12066.143	11816.048	11399.477	10056.667
1403	12353.333	12732.81	14223.667	12871.81	16298.143	12334.667	11788.333	12834.762	10723.286	9741.762
1404	12603.19	12695.714	13066.333	13529.333	16390.619	12547.714	12103.19	12871.714	11390.143	9676.857
1405	13029.19	12214.286	12769.81	12992.143	16594.381	11816.096	12103.19	13232.904	11149.333	9686.096
1406	12492.19	12899.571	13353.381	12797.762	16974.047	11732.714	11964.19	13232.904	10667.81	9778.904
1407	13195.952	12760.667	12714.286	12251.333	16844.428	12001.381	12204.952	13344.048	10658.619	9917.714
1408	11732.81	12871.762	13594.048	12705	16872.238	11630.81	11732.714	13001.429	11297.523	10038.238
1409	12510.762	13325.477	13297.667	12918.19	16446.191	12547.714	12418.096	12464.381	10186.381	9130.571
1410	12436.571	12955.096	13121.667	12510.714	16020.286	11806.904	11075.19	13131.048	10732.714	10158.477
1411	11890.238	12973.667	13418.143	13001.429	16196.286	12130.952	10936.333	12538.429	10834.477	9899.286
1412	12936.667	12631.048	13714.619	12825.429	15955.619	12251.333	11603.048	12306.904	10538.19	10241.904
1413	12408.857	12390.333	12816.238	12575.523	16177.762	11362.381	11575.381	12677.333	11075.286	9890.048
1414	12066.048	12529.19	12630.952	12334.762	17020.381	10843.762	11464.238	12019.762	11010.333	10251.143
1415	12556.904	13288.429	12927.381	12519.904	16418.572	12029.048	12112.381	12844.048	10788.19	9982.571
1416	12316.096	15418.286	14760.904	12677.286	16474	11482.81	11380.857	12371.619	11112.238	10380.714
1417	12816.238	16205.619	19196.428	16177.714	16816.715	13723.714	12844.048	13232.81	10917.762	9797.333
1418	13223.619	16131.381	18131.809	20641.143	17390.809	16196.333	14029.381	12445.762	10408.523	10028.904
1419	11806.904	15742.523	19344.762	21224.428	16927.715	15251.714	14038.477	11992.048	10815.904	10482.667
1420	12658.81	16409.238	18714.953	20455.904	17640.953	16112.81	13927.477	13482.904	11140	9880.714
1421	12019.857	16122.19	18427.953	20437.477	16992.666	16048	14659.048	12936.571	11436.477	10390.096
1422	13270.048	15511.048	18687.238	20039.238	17298.143	15075.714	14140.429	13520.096	10908.571	9899.286
1423	13344.048	15492.429	17826	19789.143	16362.762	14659.096	13890.429	12686.523	10880.762	9695.429
1424	13140.333	15085.096	17307.523	19344.715	18066.762	14733.048	13723.714	12334.714	10973.429	9556.571
1425	12918.096	15446.19	17094.572	19178.047	16677.715	14510.904	13733	12843.952	10454.81	10103
1426	12195.81	15881.286	16307.238	18844.619	16844.572	15140.523	13066.19	13242.19	10973.477	10352.952
1427	12371.762	15047.952	17001.762	17900.191	17279.762	14501.619	12418.096	12732.904	11362.333	9982.571
1428	11853.19	15038.667	17242.762	18094.619	17252	14140.333	12538.429	11797.619	10380.762	10389.857
1429	12853.238	14964.667	16325.81	18391	17205.619	14038.714	13714.571	13112.571	10899.333	9704.714
1430	12445.762	14862.714	15890.619	17816.809	16816.619	13964.523	13520.048	13538.523	11279.048	9843.571
1431	12593.904	14742.333	16705.477	16640.762	16149.952	13686.762	12779.19	13149.619	10232.619	10019.667
1432	12084.714	14881.238	16187.048	16640.715	16779.523	14288.619	12519.952	12612.477	10871.571	10445.571
1433	11954.952	15010.904	15575.762	15872.048	16149.904	14353.571	11917.857	13029.238	10917.857	10288.096
1434	12482.904	14649.714	16381.381	16075.857	18353.857	13019.952	12538.381	13214.429	11084.571	10334.381
1435	12390.286	14140.523	16168.381	16214.762	17594.477	12927.333	11649.333	13158.904	11547.619	10501.19
1436	12288.381	14307.19	15196.048	15751.81	17631.666	12566.096	11843.714	13066.238	10482.571	10167.762
1437	12343.904	14418.19	15603.667	16807.381	16316.714	13520	12714.286	12566.143	10917.81	10390
1438	12066.096	14159	15288.762	15853.571	16992.619	14084.952	12130.857	12964.429	10964.096	9899.19
1439	12834.762	14029.381	15186.762	16159.19	17326	12723.762	12251.381	12260.619	11547.477	9954.81
1440	12779.19	13695.952	16214.762	15575.81	18029.715	12464.477	12084.714	12529.143	11436.429	10241.762
1441	12668.096	14094.048	14955.429	15131.333	16974.143	11964.333	11918	12714.286	10232.571	9288
1442	12436.477	14760.857	14529.333	14983.143	17251.857	12612.477	11121.523	12649.429	11390.096	9964
1443	11816.048	14205.19	15464.619	15214.619	17492.523	12658.81	10890.048	13195.904	11075.286	9964.19
1444	12871.81	14084.904	14510.81	14631.333	16214.714	12084.714	11195.667	12010.477	10751.19	9667.81
1445	12918.143	14131.19	14205.238	14640.333	16622.143	12890.381	11640.19	12631.096	11195.571	10640.048
1446	12714.429	12871.714	15723.952	14381.19	16483.285	12445.762	11047.523	12973.477	10992	10566.048
1447	12612.429	13603.381	14714.619	14334.952	17214.904	12371.619	11084.477	13205.19	10417.857	10436.238
1448	12825.523	13566.381	13760.762	14307.143	17872.238	12353.333	11575.333	13408.81	11204.904	9760.286
1449	11936.571	14408.857	13918.19	14112.714	17687.047	11816.096	11936.523	13344.096	10380.619	9927.048
1450	11723.477	13723.714	14918.286	13788.523	16696.238	11769.81	11510.571	12455.096	10723.381	10102.857
1451	13158.952	12705.143	14344.19	13436.523	16844.572	11945.714	12306.904	12760.619	10602.904	10204.81
1452	13112.523	14047.762	14770.19	14307.143	17900.143	12445.81	11464.238	12825.429	11149.333	9917.81
1453	12288.381	13131.096	14270	14455.333	17807.619	12343.904	11566.096	12992.048	11353	10704.762
1454	12029.096	12816.286	13816.238	13890.381	17335.191	12742.143	10890.143	13381.143	11640.19	10714.143
1455	12195.714	13584.857	14112.619	14214.619	16492.666	11955	12158.714	13288.429	11214.19	10880.714
1456	12547.619	13353.333	14603.429	13918.143	16446.285	12344.048	12390.286	12705.143	10982.619	10352.952
1457	12538.381	13455.19	14686.81	13538.477	16798.143	11436.523	11214.238	13464.429	11269.714	10084.477
1458	12955.143	12945.714	13862.523	13853.381	17539	11575.286	11214.096	13381	10917.762	10352.952
1459	12121.667	13566.381	14520.286	13899.619	16872.238	12056.952	11538.286	13214.286	11093.762	10473.381
1460	12927.381	12769.762	13020	14112.477	16974.047	12029.048	11714.286	12862.523	10927.143	10047.381
1461	12084.714	13121.904	13807	13186.714	17159.238	11621.714	11881	12890.381	11019.667	9778.762
1462	12806.81	12955.096	14075.571	14612.714	16085.096	12260.523	11788.381	12343.904	10593.762	9964.048
1463	12547.667	12575.477	14233.19	13557.143	17714.953	11269.714	11936.429	13232.81	11186.333	10047.381
1464	12390.238	13399.571	14112.619	14223.81	17038.857	11834.667	11084.523	13251.381	11149.429	10112.096
1465	11714.238	13223.619	14075.714	13844.238	16298.048	11945.667	11343.81	13158.81	10825.238	10417.952
1466	12936.523	13307	16205.429	13436.523	17844.477	11955.048	11501.286	12723.571	10667.857	10538.286
1467	12520	12992.143	17539	17566.666	17279.715	14714.571	13955.286	13242.19	11501.19	10417.762
1468	11695.762	12955.096	17048.143	18326.096	17150.096	17594.523	14640.477	12871.857	10704.904	9991.81
1469	12566.238	13242.143	15307.19	18853.953	18483.477	17140.762	14112.571	13186.619	10519.667	10084.477
1470	12695.81	12788.523	15825.857	18668.715	18464.953	16677.809	13723.762	13057	10575.096	9732.619
1471	12371.762	13260.667	16946.381	18854	18113.143	17113	12464.333	12890.238	10593.571	11242.048
1472	12566.143	14094.143	15918.333	18511.428	17844.572	17381.572	13408.857	12945.904	11723.523	10408.523
1473	12723.714	12418.096	15677.714	17937.096	18437.238	16390.715	13510.81	13010.619	10964.096	10186.286
1474	13316.381	13186.571	15973.952	17001.809	19335.477	15788.857	13418.238	12269.857	11223.381	10621.571
1475	12658.904	13325.477	16233.19	17965	18168.666	15575.81	12982.952	12714.19	10862.286	9954.762
1476	11843.857	13362.667	15094.286	16974.191	18289	15835.096	12649.381	13427.477	11612.381	10445.571
1477	12418.048	13455.238	15492.381	17455.619	17585.285	15288.667	13195.904	13844.19	10991.904	9584.286
1478	13492.286	13121.81	15770.286	16844.381	17955.762	14890.523	13047.619	13418.238	10538.286	9862.143
1479	11714.238	12862.523	15011	16900.047	18298.334	14038.619	12899.429	12705.143	10501.096	11130.81
1480	12955.143	13584.81	15029.477	18530	18131.619	14973.81	13436.619	12992.143	11214.048	10223.286
1481	12084.571	13705.143	14520.143	18344.619	18001.953	14158.952	12371.81	13344.143	11640.143	10112.333
1482	12955.096	13232.904	14705.286	18983.619	16992.523	13538.523	12816.19	12908.81	10843.714	10640.048
1483	13140.333	11954.952	14751.714	17770.428	17270.428	14196	12677.381	13353.381	11371.619	9852.952
1484	12955.143	13807.096	14492.333	17714.904	17566.715	13751.477	13047.619	12529.096	10630.81	9982.477
1485	13862.619	12510.667	15214.571	17816.666	18733.572	13973.762	12482.904	12603.286	10862.286	10195.619
1486	13140.333	12464.381	13584.762	18400.238	17992.809	13483	12825.523	12566.143	11066.048	10389.952
1487	12205.048	13381.048	14344.143	17446.381	17214.904	13640.381	12325.333	12501.333	10343.667	10278.904
1488	12732.857	13205.096	14584.81	17103.715	17714.953	13158.904	11769.762	13742.143	10325.048	10177
1489	12130.952	13399.667	14094.096	17677.857	17881.619	12631.048	12510.667	12890.19	11223.381	10075.096
1490	12714.333	12918.048	14936.81	16946.285	19048.381	13501.381	12908.81	13797.81	10630.81	9825.048
1491	13344.048	13344.096	14279.333	17187.047	16890.619	13279.286	11769.81	13483	11214.143	9908.619
1492	12825.477	13168.048	14649.714	16474.047	18048.428	13103.19	12195.81	13288.477	10417.714	10297.381
1493	13066.19	13251.429	14594.096	15575.762	16409.238	13344.143	12640.333	13418.238	10871.571	10343.714
1494	11899.429	12686.571	13584.81	15807.286	17640.762	12130.857	11936.571	13233.048	10658.523	9538.096
1495	12770	12473.571	13603.381	15696.19	17826.143	13121.81	11797.619	12112.477	10686.381	10075.143
1496	12936.667	13084.762	13381	15205.429	17224	12177.048	11695.714	12668.19	10667.762	10417.81
1497	13353.333	12584.619	15066.477	15714.714	17455.619	13066.238	11853.143	12890.238	10445.667	10093.714
1498	12575.523	13131.096	13797.714	15677.667	17381.572	12158.619	11593.81	13946.048	10371.381	10214.19
1499	12427.286	13195.904	14047.81	15381.333	16992.523	13094	11751.286	13149.571	10565.952	9973.19
1500	12279.096	12399.429	13825.571	15381.429	17242.619	12816.143	11751.286	13214.381	9714	10038.143
1501	12575.333	12631	14214.523	15297.904	17029.666	13279.238	11362.381	12575.477	11075.333	10390
1502	13288.477	12973.571	14566.429	15057.19	17205.619	11945.667	11862.381	12834.667	11130.857	9538.048
1503	13918.143	13029.238	14353.238	14899.857	16964.762	12557	11288.19	12408.762	10908.523	10695.667
1504	12390.19	12918	13955.286	14075.667	16918.572	12399.571	11112.381	13473.667	11140.096	10343.714
1505	11667.952	12668.096	13057	14890.571	16316.619	11751.333	11177.19	13149.619	11103.048	10603.048
1506	12538.477	13723.667	13251.429	14834.857	16668.523	12501.286	10825.238	13010.619	10797.571	9806.429
1507	12714.381	12566.238	13733	13816.238	17298.096	12417.904	11232.714	12955.143	10853	10575.238
1508	13992.286	13288.429	13649.762	14047.904	17464.953	12047.619	11658.762	12705.096	10954.81	10121.477
1509	12455.048	13001.381	13983	14279.477	16955.572	11918.048	11491.952	12677.333	11760.523	9704.714
1510	12621.714	12834.667	13668.096	13927.429	17316.762	12325.477	11149.429	13038.381	10371.477	10445.477
1511	12945.762	12797.667	14603.523	13779.333	16844.381	12417.952	11103.096	13251.477	10593.762	10751.048
1512	11955.096	12668.143	12899.477	13751.381	15918.477	12677.477	11779.143	12844.048	10853.048	9371.333
1513	12547.81	12973.667	13881.143	13288.523	17918.619	12371.714	11408.619	13371.762	10899.429	9927
1514	12649.523	12603.238	13316.286	13519.952	17585.238	11982.857	11362.429	13029.143	11464.238	10380.81
1515	12343.904	13381.143	13723.667	13399.714	16983.334	11871.714	11992.048	13770.048	10964.143	10834.714
1516	12742.19	12371.762	15890.714	13445.857	16538.762	13751.523	10927.096	13547.81	10436.286	10510.286
1517	12603.286	12677.19	16825.809	20354.096	16816.715	18668.762	11325.381	12881.096	10278.904	10427.048
1518	12593.952	12677.429	17603.715	21974.666	17835.285	18631.619	11519.762	13131.048	11001.19	9565.857
1519	13066.286	13418.143	17659.285	21317.238	17835.238	17742.619	11954.952	12260.477	11760.523	10066.048
1520	12408.762	12955.143	17224.047	21048.523	17307.477	16733.381	11436.381	13612.523	11380.904	9658.477
1521	12890.238	12631.048	17483.523	20187.381	18159.381	17113.047	11538.238	12566.19	11149.381	10112.143
1522	12955.096	12705.143	16631.381	19316.904	16816.715	16325.952	11297.619	12834.714	11473.381	10075.19
1523	12918.096	13158.81	17233.334	19113.191	17344.428	15853.571	11788.381	13381.048	10797.523	9528.762
1524	12242.19	12955.096	16418.428	18150.238	17992.904	15381.238	11519.667	13214.381	11353.096	10417.762
1525	13306.904	12714.333	17261.047	18668.619	18650.143	15733.143	11232.857	13158.857	10538.19	9852.904
1526	12760.667	13010.571	15816.523	18205.762	18965	14751.714	12232.904	13158.904	10538.238	10204.762
1527	12732.714	13733	15622.238	16168.429	17566.666	15103.667	11621.619	12658.81	10445.477	10186.286
1528	12260.667	13334.667	15631.429	18103.857	16881.381	15381.333	12501.333	13492.19	10371.477	9704.762
1529	12519.857	12760.667	15686.857	17298.191	17696.477	14501.619	11232.667	13631.143	10834.477	10408.523
1530	13251.477	13010.714	15353.523	17140.762	19057.666	14455.19	11362.286	13390.381	11232.667	10019.429
1531	13297.762	13242.19	15927.714	15909.143	19178.047	14195.904	11704.81	13131.143	10806.857	9936.333
1532	12788.429	12825.381	15464.667	16853.715	18289.096	14566.429	11241.857	12297.619	10565.952	10566
1533	12695.762	13242.19	15455.286	15835.143	18390.953	14325.714	11436.477	13270	10936.381	10714.143
1534	12353.238	12890.238	15242.523	16668.523	17474.191	14761	12306.952	13094	10760.477	9806.619
1535	11325.286	12945.762	15779.523	16483.381	17733.477	13908.904	11547.571	13344.048	11204.81	10390
1536	13001.429	13223.762	14909.048	15760.904	16899.953	13668.143	11677.286	12807	11158.667	9917.81
1537	13362.571	12131	15612.81	14936.952	18298.285	13140.333	12168.048	13825.714	11269.762	9769.523
1538	12029.048	12695.81	15057.286	15594.333	17789.047	13760.81	11584.714	12584.762	11047.571	9686.286
1539	12927.477	13149.571	14825.619	15529.429	17585.238	13242.238	11038.238	12899.523	11269.762	10251.19
1540	11473.429	13686.762	15066.477	15168.381	17576.096	12797.667	11945.762	13158.714	10825.238	9602.904
1541	12686.619	13029.238	13566.333	14890.477	17325.904	12538.333	11204.857	12945.81	10593.667	10380.714
1542	12834.762	13501.477	14825.762	14279.333	18113.191	13131	11473.381	13788.619	11630.952	10343.81
1543	13529.238	12899.523	14816.429	14872	18048.285	13158.762	11658.667	13177.381	10658.523	10084.429
1544	12908.81	13232.857	15057.19	15131.429	17714.953	12779.19	11556.762	13334.81	11195.762	9427.048
1545	12686.523	12519.904	14334.904	13899.667	17566.762	12853.286	11399.381	13010.571	10232.571	9491.762
1546	12408.81	12343.904	13936.81	14103.477	16687.047	12418.048	10593.714	13131.048	11001.238	10167.762
1547	12390.286	13427.333	14455.286	14260.857	17779.619	12325.429	11297.429	12492.143	11019.714	10084.381
1548	13131.143	12816.048	13945.904	13825.571	17770.572	12121.714	11288.238	13918.143	11501.238	10445.667
1549	13390.333	11917.952	14372	13816.333	18242.666	12455.048	11454.952	12556.904	11260.477	10260.429
1550	12455.096	12788.477	14029.286	13436.571	17668.666	12510.619	11575.286	13705.238	11158.714	10445.571
1551	12936.571	12566.19	14594.238	13631.19	16853.762	11880.904	12149.381	13251.429	11121.619	10343.667
1552	12566.238	12408.81	13742.19	13566.381	17437.096	12566.143	11630.904	13047.762	10834.523	10352.952
1553	12436.429	13658.904	14020.096	13427.381	17344.523	12038.286	11760.523	12853.143	11853.238	9602.857
1554	13186.714	12973.714	14399.714	13353.286	18113.047	12769.952	11251.19	13251.477	10297.429	10288.048
1555	12418.096	13473.619	13649.571	13066.143	16566.619	12547.667	11862.381	13510.81	11130.667	9862.19
1556	12223.619	12964.333	13556.952	13918.096	15548.096	12056.904	10982.762	12964.381	10380.714	9778.904
1557	11649.429	13316.19	13010.762	13612.714	16538.809	12640.333	12130.904	13408.81	11242.096	9723.381
1558	12612.523	12742.286	14140.381	13418.096	17168.666	12075.381	10278.857	12473.571	11075.286	9630.762
1559	12242.048	13779.333	13936.714	13612.619	17177.809	12353.238	11575.333	13297.762	10973.333	9908.477
1560	12779.096	12195.762	13334.81	12918.048	17372.238	12112.429	11556.81	12714.381	10621.571	10093.619
1561	12816.19	12853.429	13899.619	12890.333	16964.809	11732.714	11140.096	12501.333	11140.143	9991.857
1562	12807	13455.19	13973.667	14473.81	17057.428	12103.19	11510.477	12316.19	11927.286	10806.762
1563	13297.714	13177.286	13742.381	13418.143	17501.904	11399.286	11130.762	13381.096	11278.904	10269.523
1564	12695.952	12686.667	14640.381	12788.429	17316.762	11214.19	10741.904	12538.333	11010.429	10001.19
1565	12862.523	13251.333	15362.857	13279.238	17705.619	12242	11547.619	13714.477	10084.477	9602.952
1566	12732.857	14890.523	16233.286	13409	16863	11436.333	11612.381	13223.523	11241.904	9880.619
1567	13066.286	15798.048	16751.715	13955.286	16696.381	11741.857	11751.333	12732.904	11380.857	10297.429
1568	11964.333	16159.238	16140.667	13038.571	16687.096	12121.714	11408.667	13566.238	10788.143	9241.714
1569	12593.952	15714.667	15761	13288.429	16622.238	11751.286	10862.238	12445.857	11029	10427
1570	13742.333	15622.143	15316.523	12390.143	17048.191	11899.381	11769.762	12806.904	11130.857	10843.904
1571	12445.857	14594.19	14270.048	13279.19	16659.285	11899.523	11667.857	13186.667	11204.904	10093.762
1572	12788.477	15075.81	14825.523	13019.857	16409.285	11519.667	10991.904	13788.667	10945.523	10269.667
1573	12056.952	13871.762	16140.762	13084.762	17057.381	12325.381	11316.096	13418.19	10769.619	9704.81
1574	12640.238	14316.286	15205.429	13371.762	16798.143	12316.143	11158.619	13001.429	11241.952	10093.619
1575	11575.381	15029.429	14797.904	13121.81	17594.572	11658.714	11417.81	13408.904	10695.619	10501.048
1576	13001.429	15223.952	15807.238	12705.048	17020.381	12288.429	11436.429	13464.429	10723.333	10371.429
1577	12677.238	14455.333	14973.952	13899.619	16890.715	11306.762	11380.857	13121.714	11445.667	10195.571
1578	12862.619	15233.19	15196	13658.904	16187.048	12381.048	11519.762	12908.762	10973.429	10603
1579	12529.19	14131.238	15501.762	14520.096	17261.191	11751.19	11121.619	12908.762	11251.333	10519.762
1580	12297.571	14696.048	15010.904	14214.477	16918.572	12112.381	11103.096	13473.619	10269.714	10204.714
1581	12186.477	14381.238	14686.762	13946.048	16325.81	11936.429	11232.762	13418.19	11167.81	10232.523
1582	12214.333	13658.857	14881.381	13566.286	16492.572	12343.952	11029.048	13038.477	11797.619	10955
1583	12992.19	13640.286	14770.096	14325.762	16835.191	11223.523	10862.333	12890.238	10519.667	9547.286
1584	12297.667	13538.477	14668.238	14047.81	17131.428	11862.381	10917.857	12695.857	10621.477	10093.81
1585	12566.143	13399.667	15464.667	13603.286	17085.143	12223.523	11510.429	13464.286	11167.952	9852.904
1586	12149.429	13177.333	14168.19	13529.238	16983.334	11547.523	10760.429	13473.714	11390.048	10334.429
1587	12918.048	14131.096	14695.904	13529.333	17038.857	12093.857	10927.096	12936.714	11371.619	9408.381
1588	12455.096	13862.714	13797.762	13353.238	17650.047	12306.857	11334.619	12908.857	10621.523	10278.81
1589	12825.477	14510.952	14094.19	13520.096	16909.191	11973.523	11167.904	12742.096	10806.667	10510.381
1590	12742.238	13381.048	13001.429	14418.143	17150.143	12288.381	10704.904	13807.096	11306.714	10177.048
1591	12538.333	13807.048	13760.857	13723.714	16751.666	12306.857	11084.571	12492	10945.714	11056.762
1592	12232.857	13695.904	13316.286	12677.381	17455.715	11084.477	11492	12890.286	12084.714	10075.143
1593	13945.952	13121.81	13844.143	13381.096	16409.334	12029	12075.381	12788.429	10917.714	9723.286
1594	12288.333	13149.571	13853.429	13344.096	16455.572	11566.096	10714.096	12538.429	10630.81	9667.667
1595	13399.714	13492.19	12834.81	12834.857	16390.666	11121.619	11195.714	13223.571	10769.619	9667.81
1596	12677.381	13344.096	14501.619	13418.096	16677.666	11769.762	11714.238	13825.477	11056.714	10288.238
1597	12473.523	13371.857	13834.857	12223.429	17205.572	11779.048	10575.143	13371.762	11501.333	10630.762
1598	12779.096	13195.81	13149.571	13936.714	17224.096	11973.477	10945.571	13177.381	11353.143	10390.096
1599	12742.096	13371.81	14520.048	13001.381	17214.762	11593.81	10797.477	13270	11760.523	10158.477
1600	12103.19	13232.952	13131.048	12908.714	17214.857	12103	11575.381	13909.096	10130.81	10103.048
1601	12797.619	13640.429	14103.477	12890.19	17242.619	11214.096	10760.429	13640.381	10991.857	10149.333
1602	12964.381	12955.096	13584.714	13334.762	17529.715	11464.286	11019.714	13232.857	10880.762	9612.238
1603	12621.714	13538.571	13538.477	12482.81	16900.047	11297.571	11242.048	13473.81	10964.286	10575.19
1604	12325.523	13483.048	14372.096	13019.857	17298.143	11019.619	11334.571	13251.381	11084.571	10602.952
1605	12482.714	13445.952	13482.952	13242.143	18001.953	11297.571	10528.857	13214.381	11038.19	9899.143
1606	12955.143	13436.667	13029.286	13047.714	16900	12094.048	10677.143	13205.143	11260.523	10399.238
1607	12492.143	13723.81	13686.667	12797.714	16446.381	11325.238	10482.714	13149.619	11149.333	10056.667
1608	12075.429	12843.904	13575.523	12112.429	16409.143	11955.048	11510.477	12260.667	10908.667	10232.619
1609	12501.238	12343.904	13834.857	13075.523	16788.857	12019.81	11612.286	12936.667	11714.19	9741.667
1610	12797.714	13964.619	13270.048	12917.952	16566.572	11871.619	11954.904	13455.143	11075.238	10427.048
1611	12519.904	13029.238	12945.857	12621.762	16668.477	11658.667	11510.477	13408.857	10964.048	10362.19
1612	12723.523	13371.904	13668.238	13695.952	17103.762	12205.096	10862.381	13427.429	11325.238	9945.571
1613	12482.857	13733.048	13057.048	13131.143	17131.619	12103.143	11112.286	13520.096	11158.619	9575.19
1614	13130.952	13158.714	14344.096	13316.238	16187.096	11066	10556.714	12556.904	11288.19	9806.714
1615	13446.048	13334.857	16844.477	12612.523	18029.762	10973.286	11334.477	13242.19	10862.333	10019.571
1616	12945.714	14770.19	17705.572	13057.048	18687.191	14103.429	11167.904	13668.143	10797.523	10843.762
1617	12908.952	16168.429	16890.809	12973.714	19520.619	14871.904	11751.286	13436.714	11158.762	10306.714
1618	13019.904	16603.666	17668.572	13677.381	18520.572	14983.096	10964.143	12806.857	11140.19	9936.238
1619	13066.286	16640.762	17103.666	13353.381	17427.715	14918.333	10714.238	13797.857	10593.714	9676.857
1620	13029.143	15742.429	17863.096	12575.477	17779.762	14409	11316	13853.286	11056.714	10445.523
1621	13371.904	15816.571	17501.904	12982.857	19094.572	14325.619	11436.429	12927.429	11167.904	10019.571
1622	13612.523	15807.381	17390.809	12168.048	17696.334	14251.477	11278.904	13168.096	10853	10278.904
1623	12908.762	15927.667	17251.904	13214.381	17372.238	14057.143	11121.523	12918.19	10973.381	10380.762
1624	12945.857	15751.714	17140.809	12973.619	17798.191	13408.952	11464.238	13640.238	10991.904	10102.952
1625	11399.477	15853.571	16733.334	12594	18353.904	12732.857	11658.571	13427.333	11223.429	9371.429
1626	12658.762	14760.952	17381.523	13242.286	18613.096	14075.619	11584.571	12973.571	11214.096	10130.762
1627	13057	14909.048	16325.81	13205	17363	13566.286	10806.762	12279.238	10880.904	9778.81
1628	13177.333	14742.286	15825.762	13029.19	18381.619	13575.571	11695.762	12695.857	11121.571	10038.096
1629	12223.667	15853.619	16020.286	12973.81	17835.285	12862.619	11306.762	12538.381	10936.333	10176.952
1630	12714.381	14446	16224.096	13260.762	17094.428	12945.857	11121.667	12510.571	10806.714	10473.286
1631	12158.714	14686.81	15964.714	13168.143	17057.477	12445.857	10862.286	13121.81	10982.667	10510.381
1632	12890.381	15279.333	16409.143	12871.762	17603.809	13019.81	10779	13307.19	10825.286	10001.096
1633	13029.238	14103.381	15640.619	12899.619	17289.047	12529.143	11353.096	12658.857	10630.762	10927.096
1634	12936.667	14946.048	16020.333	12510.619	17918.666	12362.477	11316.096	13436.571	11056.619	10195.523
1635	12195.762	14362.762	14788.571	12992.048	17548.334	13649.81	10806.81	13418.143	10917.904	10797.381
1636	12223.477	13825.571	15177.667	12788.381	16853.762	12631.048	11121.619	12797.619	11112.286	9778.857
1637	12427.333	14186.762	15335	12890.333	16427.809	12908.904	10871.619	13019.857	11047.523	9732.571
1638	13075.523	14270.143	15029.429	12390.238	17900.096	13195.904	10899.238	12362.523	11047.429	10177.048
1639	12621.667	14677.571	14946	12047.571	17659.334	11955.096	11288.238	12890.333	10538.19	10584.571
1640	11973.523	14862.619	14612.667	12353.238	17039	12612.571	11529.096	12454.904	11019.667	10371.477
1641	11825.286	14603.429	15409.096	12677.333	17325.953	13399.619	11103.048	12844.048	11695.667	9991.762
1642	13297.667	14436.857	14566.429	12584.667	16501.715	12010.477	11158.762	13279.286	11325.286	10223.381
1643	12843.904	14186.667	15001.714	13149.571	18159.285	12149.429	11353.096	13177.381	10991.952	10251.143
1644	12093.904	13973.762	14316.286	12344	17455.666	12454.952	11390.238	12445.81	10667.81	10232.714
1645	12881.048	13510.714	14844.238	12871.714	16900.047	12640.238	10677.048	13075.523	10686.286	10056.571
1646	11843.904	13399.619	14538.571	12788.333	16872.047	12538.429	11399.381	13251.333	11112.333	9927
1647	12593.952	13992.19	15168.333	13038.381	16825.857	12686.523	11630.952	13797.714	10964.096	9991.762
1648	12279.238	14038.523	14473.762	12584.667	17038.762	12760.714	11334.619	13214.333	10686.238	10195.619
1649	11825.429	13788.714	15010.762	12297.571	15418.19	12307	11195.619	12547.667	10556.762	10556.667
1650	12130.904	13631.143	13686.571	11908.571	16437.047	12677.333	11556.762	12473.619	11556.81	9843.619
1651	12519.904	13973.81	14464.477	12584.762	16659.238	12297.667	12223.523	13195.81	10695.571	9102.81
1652	13260.857	13103.286	14325.619	12306.904	17233.285	12834.714	10982.523	13927.523	10695.523	9760.286
1653	11825.333	13788.429	14066.286	12843.952	15344.238	12853.238	10260.381	12936.571	10871.523	10121.429
1654	13232.904	12742.143	14334.952	12445.81	16668.572	12945.904	11223.523	12908.857	10964.143	9538.048
1655	13408.904	13214.477	14261	12288.286	17464.904	11936.477	11065.952	12640.333	10806.667	9871.477
1656	13445.81	13945.857	13918.096	12325.429	17557.428	12047.619	11130.857	12556.762	10797.429	10417.762
1657	13232.952	13205.143	14047.81	13473.619	17548.238	11529	11843.904	13927.523	11399.429	10390.048
1658	12019.762	13501.477	13344.096	13362.571	16899.953	12464.286	11084.571	12297.619	10556.762	10167.762
1659	12853.238	14057.048	14362.762	13001.429	17113.096	12205.143	11047.571	13270.096	11038.238	10084.429
1660	12510.762	13316.381	13695.952	12251.286	16418.428	11482.762	11353.143	11982.81	10334.477	10519.667
1661	11973.571	12751.333	14270	12612.477	16964.762	11945.762	11056.81	12158.619	10917.857	10195.714
1662	12677.333	13010.619	13594.048	12492.096	16196.333	11584.571	10371.477	12973.523	11251.238	10158.571
1663	13158.81	13399.714	13399.571	13306.904	15733.096	11621.619	11390.048	12445.857	10362.286	9778.857
1664	12149.571	13566.286	13575.619	12612.381	15566.523	12168	11047.523	12677.381	11010.477	9473.286
1665	14825.714	12770	16353.667	16066.667	16066.667	12640.381	11843.857	13020	11649.381	9917.762
1666	15510.952	13408.904	16603.715	25400.857	17381.619	15251.619	11556.762	13103.238	11519.857	9815.952
1667	15020.19	13353.286	17344.619	25808.334	17038.904	16112.857	11427.096	13297.762	11047.381	10130.714
1668	14603.381	13260.714	16279.619	24215.715	16714.762	15983.238	11612.333	13492.238	10769.714	10158.571
1669	14501.667	13584.904	16214.81	23632.285	16863	17955.666	11880.81	12732.857	10862.19	10306.714
1670	14251.477	12825.477	17113.047	23854.477	17085.334	16872.238	11297.523	12890.238	11362.333	9760.333
1671	14464.477	14223.81	16455.619	22965.477	16890.619	17048.143	11140.048	13612.523	10927.096	10371.477
1672	14251.619	13371.762	16520.334	22169.238	17538.904	15436.81	11630.904	13362.571	11371.714	10760.429
1673	13973.762	13464.477	15974	21465.334	17974.191	16622.143	11890.286	12955.143	11482.81	10927.19
1674	13603.333	12380.952	15186.81	20104	16742.477	15001.571	11677.096	13038.381	11742	10177
1675	13482.952	13788.619	15659.19	20631.857	17363.047	15659.19	11242.048	13751.477	10806.714	9816.048
1676	13640.333	13057	15798.048	19909.523	17752	15557.238	11121.714	13390.286	11112.333	10538.19
1677	13195.857	12464.429	16501.857	18826.191	18001.904	15205.429	11880.952	13010.667	10732.619	11001.238
1678	13760.714	13288.571	15622.048	18742.809	17890.809	14668.333	11769.762	12001.286	10732.667	10176.904
1679	13112.571	13149.619	15825.81	18483.428	17224	15501.619	11677.19	13010.667	11417.762	10297.523
1680	12640.238	13288.571	14918.238	18511.334	17251.904	15538.81	10991.952	13649.762	11334.477	10325.19
1681	12658.81	13649.571	15723.952	18326.143	17983.381	14547.952	12029.238	12844.048	11038.333	9890
1682	14103.429	13760.667	14770.143	17520.523	16557.381	14353.286	11630.857	12982.904	11288.286	11019.714
1683	14029.286	13001.429	15362.81	17779.762	17668.572	13547.762	11547.667	12843.904	10630.714	10686.333
1684	12834.667	13547.81	14658.952	17187	17501.904	13945.904	12029.096	13483	10723.333	10899.286
1685	13732.952	13788.571	14510.81	16724.047	18076.238	13529.286	11084.477	13186.571	10825.238	10010.286
1686	13751.523	13168.143	14251.477	16279.619	17353.762	14325.619	10927.096	13325.571	10899.381	9621.429
1687	13566.429	13408.904	15418.381	16288.857	16983.381	13205.143	11630.857	13177.333	11482.81	9908.477
1688	13705.143	12862.571	15057.238	15918.571	17538.953	12843.952	11640.19	13575.571	10529.096	10019.523
1689	13557.048	13288.429	14057.143	15455.523	17196.428	13881.19	11881	13696	10010.333	10130.714
1690	13492.19	12066.143	14622	15260.952	17400.047	13603.238	11917.952	12982.81	11140.143	9723.19
1691	12742.096	12473.523	14816.429	15131.238	16668.381	13677.523	11973.523	13195.952	10973.429	10890.143
1692	12658.762	13177.381	13983.096	14686.762	17159.238	14121.857	11214.19	12992.096	11482.619	10149.19
1693	12399.523	13047.762	14909.048	15103.477	16437	13205.143	12084.619	13001.429	11353.143	9491.667
1694	12603.238	13464.429	14483	15131.238	17483.477	12695.857	11140.143	13066.19	9945.523	9788.143
1695	13436.571	12686.571	14214.571	14677.477	17585.334	13668.096	11112.333	12695.81	11149.333	10482.571
1696	13492.19	12714.333	14112.667	15020.143	17650	12834.762	11130.857	13168.096	10565.904	10130.762
1697	13056.904	13455.238	14010.667	14510.81	17066.715	13344.048	11325.381	12677.286	10936.381	10204.857
1698	11992.048	13094	14279.286	14260.857	16742.381	13186.619	11816.048	13399.523	10528.857	9639.81
1699	12630.952	12908.762	13529.238	14196.048	17557.334	12705.096	11658.619	13584.81	11297.619	9704.667
1700	13279.096	13501.429	14131.143	14409	17483.334	12566.238	11566.048	13177.429	11038.333	10260.429
1701	13344.096	12205.096	14409.143	13445.857	17566.809	11954.952	10991.952	12945.762	11084.571	9945.571
1702	12316.096	12436.619	14872	14334.904	16927.715	11945.762	12279.096	13168.048	11205	9352.81
1703	12881.096	13056.904	14371.904	13093.952	16992.523	11945.762	11454.857	13473.714	11316.048	10353
1704	12621.81	12844.048	14084.904	13779.238	17594.428	12473.571	11242	13205.143	11797.571	10038.143
1705	12816.286	13214.381	14297.952	13659	17242.572	12112.619	11140.238	13131	11066.048	10871.571
1706	13584.81	12668.048	14390.429	13205.238	18094.619	12279.143	11871.571	12825.619	10065.904	10547.429
1707	12445.81	13788.571	13825.477	12408.714	17214.904	11880.952	10853.048	13381.143	10973.381	10177.096
1708	12473.571	13575.523	13705.286	13418.096	17372.285	12473.523	11621.667	12732.762	11204.857	10825.143
1709	12779.096	12908.762	14362.714	13371.904	15464.714	12677.381	11705.096	13455.143	10427	10843.714
1710	12834.762	13168.096	13834.857	14196	17344.477	11871.571	11834.571	13223.619	11038.19	10677
1711	13705.19	13158.762	14047.81	12973.714	17409.285	12029.096	11723.571	12936.762	10917.857	10723.333
1712	12695.857	13020	14186.714	13973.714	16946.238	12649.477	11028.81	13640.429	10751.333	9741.81
1713	11658.619	13482.952	14232.904	12844	17622.285	12695.81	11297.619	13408.952	11010.286	10695.619
1714	12964.381	12862.571	15918.429	13223.714	17020.381	12084.714	11455	14029.286	11112.381	10223.238
1715	12353.096	13103.238	15862.762	14835	16270.333	14029.286	14279.286	12742.143	10862.381	9880.667
1716	12936.523	13436.523	16714.809	15724.048	17048.238	14992.333	16955.619	13084.762	10862.143	10093.714
1717	12334.714	13344.096	15844.286	15974.048	17502	15964.667	15955.477	12714.381	11149.381	9463.952
1718	12779.143	13732.952	17344.572	15566.477	17807.477	15279.571	16835.191	12834.667	10723.523	10408.619
1719	12075.333	13149.571	15733.238	15992.523	17103.715	16279.714	15409.048	13121.762	11019.762	11038.238
1720	12834.714	13168.143	15788.857	15455.238	16464.762	16696.191	15770.238	13668.143	10575.19	10066.048
1721	12973.619	12992.096	16224	15927.571	17066.715	16122.096	14862.762	13427.381	10464.096	10491.904
1722	13473.762	13584.762	15733.333	14483.048	17631.523	14788.714	14872.096	13094.096	10825.143	10640.048
1723	12140.333	12566.19	15446	14686.857	17168.666	14677.523	15149.762	13195.904	10899.381	10843.81
1724	12834.762	13186.762	14871.904	15529.523	17279.619	14992.381	13807.048	12631.096	10843.762	10223.381
1725	12566.238	12658.81	15168.333	15353.523	17844.572	14334.952	13918.048	13899.619	10519.523	10482.523
1726	12343.857	12649.571	14834.952	14186.762	17214.762	13788.619	14131.238	13399.619	10538.286	9658.429
1727	13019.904	13214.477	14723.762	14631.238	16214.762	14316.381	13603.477	13019.952	11075.333	10547.381
1728	13010.762	12871.81	15399.81	14899.714	17224.096	14020.096	14029.238	12418.096	11621.667	10297.333
1729	12806.857	13408.857	15047.952	14585	17279.762	15251.762	13566.333	13001.477	10714.143	10028.857
1730	13066.238	13001.333	14797.952	14381.143	17326	14464.571	13288.429	13186.667	11343.714	10056.667
1731	12575.429	12880.952	15464.619	14344.143	17427.809	13992.19	12844.048	12788.571	10639.952	10519.619
1732	13066.238	13334.857	14992.381	14260.762	17131.477	13529.238	13112.571	13816.381	10908.571	9991.762
1733	12649.523	12890.286	14585	13797.762	17650.047	13195.904	12871.81	13871.904	10630.81	10325.19
1734	13538.523	12834.714	17214.809	13677.477	16964.904	13603.381	12853.238	12853.19	11075.238	9834.381
1735	12658.857	13427.429	17196.381	13158.857	17168.619	13047.667	12019.81	12353.19	10936.333	9973.238
1736	13121.714	13279.238	16779.619	14344.143	17353.715	13158.81	12557	13779.286	11279	10334.381
1737	12834.904	12668.048	16742.666	14223.81	16177.81	13158.857	11871.477	12788.381	11306.81	10306.667
1738	12714.333	13381.238	16335.143	14047.904	17186.953	12844	12603.19	13038.429	10797.523	10223.286
1739	13473.667	12584.667	15677.667	13918.19	17159.381	13371.714	11871.762	12945.762	11297.477	10528.904
1740	12797.619	12714.381	16085.19	13631.19	17187.096	12464.286	11964.238	12640.19	10816.048	10667.857
1741	13140.286	12538.429	15992.523	14084.857	17714.904	13094.048	12223.523	13668.19	10834.381	10177.143
1742	13020	13214.333	15677.619	13834.904	17363.143	12547.714	11871.667	12992.096	11519.762	10325.238
1743	12825.477	13094.143	16066.619	12899.477	17131.477	12584.667	11732.667	12945.857	10769.619	9815.857
1744	12779.096	12584.762	14686.904	13649.714	16918.428	13149.571	11751.238	13797.762	11297.571	10130.81
1745	11973.571	13316.19	15121.952	13584.904	16650	12288.381	12010.667	13029.333	11195.667	10538.19
1746	13038.429	14251.477	15501.762	13501.523	16668.477	12436.477	12205.096	13093.857	11260.523	10528.952
1747	12325.286	12056.857	14918.286	12843.952	16686.953	12538.381	11640.19	13510.81	11269.667	10343.667
1748	12362.429	13371.904	14649.762	13056.904	16724	12816.238	12130.904	12797.619	11408.667	10399.286
1749	12316.048	13797.857	15399.81	13140.286	17261.143	12297.667	12705.19	12547.667	11029	9797.429
1750	12723.667	13047.667	15659.096	12918.143	16446.191	12482.857	12029.096	13695.952	10454.904	9797.19
1751	13103.286	13927.429	14788.714	12066.19	16937	12464.238	12214.333	13010.571	10991.857	10149.238
1752	12593.952	13149.619	14427.523	13908.81	17242.666	11890.19	11964.238	13297.81	11056.714	10408.571
1753	13177.429	13316.286	14658.904	13297.81	16538.857	12204.952	11001.286	12584.714	11084.429	10204.81
1754	12556.904	13168.19	14325.667	12529.096	17214.809	12751.477	11714.19	13066.19	11223.429	9880.714
1755	12538.381	12566.143	14232.952	12510.619	16770.381	12788.429	11871.714	13482.952	11195.667	10103
1756	12232.81	12445.762	15103.523	12603.238	17446.477	12686.667	11723.667	13288.429	10982.714	9926.952
1757	13260.714	12482.857	14529.286	12575.477	16751.809	12297.619	11454.904	13279.333	11130.952	10352.952
1758	13529.333	13094	13890.477	13038.477	16464.715	16159.286	12149.333	13112.523	10630.81	10408.429
1759	12899.523	13260.714	14325.667	13066.096	17001.904	15686.857	11260.571	12881	10575.19	9741.857
1760	13232.904	12436.477	14075.619	12186.523	16390.762	16594.381	10871.571	14029.238	11204.904	9926.952
1761	13270	13353.333	14446	13455.19	16742.572	15955.477	11612.523	13492.19	10621.523	10667.857
1762	13297.762	13195.952	14103.333	13001.523	16992.666	15603.667	11130.952	12556.904	10436.333	10176.952
1763	12482.857	13834.857	13047.714	13279.19	17251.953	15566.477	11149.333	12834.571	10195.523	10473.333
1764	13557.096	16594.428	19039.143	12464.381	16409.381	15233.19	11575.381	12751.381	11269.81	10306.762
1765	13084.81	15955.429	18492.715	12575.523	17140.762	14872	11973.523	13381.19	10704.857	10482.667
1766	13677.381	17363.047	17631.572	12945.857	17020.381	14825.667	11482.667	13649.619	11575.286	10454.81
1767	12834.857	15881.429	18113.143	13057.048	17464.809	14483.096	10945.571	13066.143	10723.477	9704.762
1768	13038.429	18205.572	17872.381	12251.333	16955.619	13649.619	11140.19	13344	10788.238	10751.19
1769	12955.143	16335.143	18353.809	13038.523	17261.334	14029.238	11825.333	12677.381	11093.81	10288.096
1770	12501.333	15927.667	17650.047	12760.619	17066.762	13825.571	11677.143	13084.857	10482.571	9973.333
1771	13103.286	16677.762	16733.334	13251.477	17224.143	13927.429	11455	13649.667	10667.904	10667.857
1772	12612.523	16964.904	17446.381	11797.571	17594.572	14223.714	12593.952	12992.143	10862.333	10260.333
1773	13205.096	16011.048	16437	12593.952	18011.285	13668.048	11325.286	12973.714	11454.904	10352.857
1774	12353.143	16362.952	16316.571	13177.477	17687.096	13862.667	11880.81	12473.429	10630.714	10538.143
1775	11945.714	15316.477	16270.238	13316.333	16983.381	13686.619	12482.857	13232.952	11149.286	10445.667
1776	13195.904	15770.238	15964.714	13658.81	16409.285	13631.048	11695.619	12955.143	10640.096	10677.096
1777	12927.381	14853.477	16316.619	12177.286	16353.714	12825.429	11436.381	12871.762	10982.714	10102.904
1778	11992	14983.333	16381.381	12806.904	17279.619	13807.096	12362.477	12825.477	11093.81	9501.096
1779	12621.667	16177.714	17094.477	13168.143	17177.666	12316.096	11667.904	13251.477	11038.286	10232.571
1780	11816.048	15399.81	15835.048	13436.477	16705.619	13131.143	11769.81	13232.904	11362.333	10315.904
1781	13195.904	15529.381	15511.096	12779.143	16483.143	13029.143	11630.952	13390.381	11056.619	10621.571
1782	12658.714	14779.429	14742.238	12806.952	16205.429	12825.429	11908.762	13186.619	11010.429	9908.429
1783	12390.238	14899.952	15029.477	13982.952	16585.191	12955.096	12029.096	13084.81	11862.523	10075.143
1784	13214.381	15325.81	15761.048	13232.904	17085.334	13195.904	11297.477	12501.381	11056.81	10334.429
1785	12677.286	14057	15418.381	13010.667	16464.715	12797.714	11158.619	13436.619	11769.857	10251.096
1786	13992.333	14325.571	15492.381	12584.762	15936.857	13205.19	12047.571	13019.904	11038.238	9723.333
1787	11686.429	14010.762	14649.714	13131.238	17159.238	12603.333	11899.429	13140.477	11029	10510.381
1788	12371.762	14899.762	14251.571	12918.143	17029.523	12288.381	10917.857	14029.19	10908.571	10575.238
1789	12797.667	13288.477	14779.429	13177.286	17288.953	12047.667	11445.571	13140.381	11334.523	9871.381
1790	13205.143	14538.667	15223.952	12186.477	17001.953	11723.429	11269.857	12973.571	10853.143	10186.238
1791	13205.143	13473.667	13973.904	12464.333	17798.334	12806.952	10852.952	12908.857	11732.81	10917.857
1792	12205.096	14168.333	14751.571	12686.571	16751.857	11917.904	12621.714	13057.096	11075.19	10223.286
1793	12908.762	14121.81	13973.762	12649.477	16909.191	12149.571	11454.81	13205.096	11186.381	10158.429
1794	12964.333	14325.81	14983.19	12853.19	16020.238	13205.143	11047.571	13057	10232.477	9334.333
1795	12705.096	14196	14297.81	11566.096	17705.572	12779.096	11315.952	13566.286	11019.667	10482.571
1796	13121.762	14168.19	15742.477	12881.048	16492.666	12779.238	11408.667	12556.81	11001.143	9491.762
1797	12677.381	13594.048	16927.762	11964.19	16816.762	12816.143	11491.904	12964.381	11140.096	9760.333
1798	13251.571	13288.523	17261.238	12177.19	17344.477	11936.477	12381	12658.667	11816.143	10797.429
1799	12362.429	14010.81	17085.381	12501.333	16112.81	12825.571	11658.619	13307.096	10251.19	10556.714
1800	12380.952	14353.523	16992.619	12445.81	16918.477	12251.286	10936.333	12538.381	10501.096	9954.857
1801	12334.619	13890.286	15909.143	12575.477	17113.096	12232.857	11325.333	13075.571	10778.952	10149.19
1802	11899.429	14177.477	16316.523	13001.429	18335.334	11232.714	11325.333	13695.904	10890.048	10343.714
1803	12556.857	13899.714	16844.334	12279.096	17798.191	12195.714	11121.619	12677.19	10602.952	10825.19
1804	12992.096	14297.952	16705.572	13714.523	16529.523	11992.048	10556.619	12992.048	10603	10843.667
1805	12603.333	13964.523	16001.762	13168.048	16622.191	11695.667	10612.286	13084.81	10204.857	10399.19
1806	12862.523	13492.286	15529.429	13214.523	17511.143	12121.714	10815.904	12927.333	11103.096	9788.096
1807	12760.571	13029.238	15538.762	13084.714	17538.953	12455.048	10065.81	13177.333	10519.619	10140
1808	12186.523	13899.714	15214.667	13038.429	16612.953	11908.667	10695.619	13362.619	11223.477	10288.19
1809	12529.096	13149.619	16094.333	12316.096	17826.096	11843.904	10464.096	13112.523	10917.952	10343.714
1810	12204.952	13973.762	15057.19	12612.571	17251.809	12584.714	10890.143	12797.762	10797.571	10223.286
1811	12260.667	14538.714	14844.143	12343.904	16983.334	11890.143	11797.571	12704.952	10769.714	9686.381
1812	12242	13918.19	14872.048	13575.477	15316.523	11964.286	11399.381	12788.429	11140.096	10047.381
1813	12760.667	13094	15196.19	12825.429	17242.572	12760.667	11075.333	15418.381	11214.238	10149.286
1814	12677.286	13779.238	14362.762	15047.857	17798.334	14353.429	12010.571	16742.572	10815.952	10010.333
1815	12436.477	13557.048	14927.571	20150.334	17761.191	18140.857	13881.143	15964.81	11973.571	10102.904
1816	12881	13807.143	16029.571	19992.904	17159.285	18659.523	13501.381	14677.523	10825.286	10723.381
1817	12668.048	13464.381	16622.047	18983.523	18261.238	19752.238	13788.477	16464.762	11269.714	9917.762
1818	12788.477	13510.667	15816.523	18594.619	18631.762	18761.191	13501.477	15918.429	10714.19	10001.143
1819	12473.667	13612.523	16668.572	18224.285	18122.381	18927.953	13501.429	15631.429	11010.477	10454.762
1820	12112.477	13288.477	16538.809	18001.904	17714.857	19307.715	14270.096	15585.048	10880.714	10843.81
1821	12732.952	12964.381	16223.904	17205.715	18983.666	17057.477	13436.571	16492.619	10769.667	10667.81
1822	12908.762	13751.477	15974.096	17214.904	18057.523	18279.857	13186.714	14946.096	11390.096	10593.762
1823	12594	13223.571	17057.477	15760.904	18066.857	16696.238	12538.381	14353.429	11593.857	9834.429
1824	13066.286	13649.714	15686.857	16186.857	18131.523	17075.953	12899.523	15279.381	11093.81	9788.143
1825	12251.381	13334.81	14983.048	16001.81	17557.523	16909.285	12936.667	14010.714	11491.952	10390
1826	12769.904	13047.714	15464.667	16575.953	18066.762	15659.143	12167.904	14020	10695.571	10010.429
1827	12751.429	12640.143	15529.571	16112.81	18168.715	17224.143	12001.333	14927.571	11427.19	10797.619
1828	13121.81	14020.048	15603.619	15862.762	17557.523	15547.904	13371.762	14455.238	11630.952	10269.619
1829	12705.143	13353.19	14649.714	15890.714	17585.238	14510.904	12103.19	14538.667	10982.857	10667.714
1830	13195.952	13279.096	14807.19	15038.714	17890.857	15798	12047.477	14538.762	10788.19	10112.096
1831	12621.762	14186.714	15066.477	15344.286	17826.047	14445.904	12621.762	14335	10556.81	10214.096
1832	12723.571	13473.714	15084.952	15214.714	17455.619	14232.952	11936.381	14325.619	10991.904	10704.952
1833	12816.143	12751.477	15233.143	14770.143	18279.857	15362.857	12556.904	13501.477	11028.857	10603.048
1834	12260.477	13501.477	15001.714	14557.238	18103.904	14807.286	11556.714	15066.429	10862.238	9343.619
1835	11871.619	13334.762	15038.667	14936.857	17539	15066.429	11742.143	13733.096	10908.571	10056.571
1836	13112.523	12769.904	14668.19	17446.428	18427.904	13834.857	11945.667	13566.286	11084.571	10454.857
1837	13408.904	13390.381	14399.714	17075.904	17483.428	14455.19	12047.523	13584.857	11399.381	10334.429
1838	13149.571	13723.714	14186.714	17464.809	18270.619	14279.381	12418.048	14538.571	11751.286	10288.143
1839	12686.429	12797.667	13575.619	15714.619	17251.809	13797.904	11677.143	13334.81	11408.714	10612.286
1840	12473.667	13408.81	15307.333	16464.857	17474.143	14094.048	12316.238	14659.048	11167.857	10010.286
1841	12751.333	12982.857	13918.19	16714.809	17715	13603.286	11658.667	13297.762	10575.19	9825.19
1842	13325.523	13455.19	14677.571	15909.096	18085.428	13316.333	11630.904	13538.523	11019.619	10297.381
1843	13047.762	13353.286	14529.429	16298.048	17353.762	12742.048	11538.286	14362.667	10454.81	10593.762
1844	12529.096	13306.952	14853.477	15538.619	17733.334	13677.381	11556.81	13862.523	10686.381	10427.096
1845	13084.762	13038.429	14566.477	16436.953	17400	12973.523	11843.857	13251.523	11093.81	10584.477
1846	12843.952	12973.667	14538.571	15761	16372.19	13399.667	11917.952	13362.667	11140.143	10751.19
1847	13131.048	13056.952	15196.143	15844.381	17214.857	12501.333	11779.238	13418.048	10788.19	10519.667
1848	12418	13418.096	14603.477	15927.714	17946.381	12705.048	11834.667	13733.048	10982.714	9751.048
1849	13399.571	13242.286	13973.81	15427.477	16742.523	12908.857	11556.857	13186.667	10760.429	9880.81
1850	12492.143	13501.571	14094.096	14205.381	17900.047	12399.667	11093.667	13029.143	11167.952	10436.381
1851	12214.286	13362.571	14742.333	14325.619	16946.238	13307.096	11019.857	13464.477	11306.904	10278.857
1852	12529.096	13131.096	13436.714	15427.619	17261.143	13057	11343.857	13103.19	10954.952	10964.048
1853	13668.096	13131	14649.714	14371.952	17696.572	12936.571	12279.143	13084.762	11491.904	10149.333
1854	12871.857	12769.904	14881.286	13279.19	17085.285	12121.667	10982.714	13131	11306.714	10630.667
1855	13381.096	12955.096	14168.19	14436.81	16464.715	12686.571	11927.143	13353.333	11214.19	10325.238
1856	12899.571	13936.619	14066.333	14418.143	16900.047	12723.714	11297.571	13232.81	10751.143	10908.667
1857	13047.714	13982.904	14464.523	14621.952	16798.191	12566.238	11584.714	13584.762	10612.096	10121.429
1858	12501.333	12779.096	13566.238	13779.238	17575.953	12695.857	11297.429	12742.238	10936.429	9612.143
1859	13427.429	12640.286	14270	13890.333	18252	11945.714	11491.952	13381.048	10714.096	10343.762
1860	12881.048	13455.143	14825.667	13381.048	16344.286	12788.429	11843.904	13871.857	11399.381	10417.762
1861	12482.762	13066.143	13872	13399.619	17085.238	11806.762	11677.238	13075.619	11436.381	9741.714
1862	13121.81	13297.619	13908.952	14520.096	16724	11927.096	10954.952	13927.477	11325.238	9621.429
1863	12408.714	13834.81	17798.191	14075.667	18261.238	11917.952	11066	13492.238	10065.904	9389.952
1864	13307	13112.571	18103.857	16409.191	17279.715	14529.333	11112.333	13270	11575.333	10195.571
1865	12445.81	13520	18427.904	16381.429	16279.714	15427.477	11204.904	13834.81	10325.096	10427.048
1866	12668.096	13223.714	18205.809	17483.428	16372.143	16214.714	11278.904	13621.857	10982.762	9917.619
1867	12519.81	13584.81	17640.857	17539.047	16650.047	14705.333	11584.523	13149.667	11353.096	9954.857
1868	12279.238	12871.81	17316.715	16724	16251.81	15335	11816.048	13353.333	11001.096	10510.381
1869	13168.143	13112.571	17483.285	17020.334	17103.715	15862.81	11140.048	12695.81	10482.667	10352.857
1870	12834.714	13862.619	16649.953	17094.428	17298.047	14594.143	11149.381	13473.667	11603.048	10723.381
1871	12547.714	13788.523	16862.904	15742.523	17687.047	14214.523	11603.19	13270.048	10760.381	10158.429
1872	13557	13168.048	16307.238	16474.047	16668.428	14344.19	11927.238	12658.762	10362.143	9964
1873	12742.238	13260.667	17122.238	17187.143	17103.762	13723.714	12908.81	13427.429	10825.19	10140
1874	12510.619	13510.714	17353.762	15399.81	16853.715	13445.952	14862.904	12871.81	10927	10538.238
1875	13066.143	12964.333	15844.477	16177.619	17085.096	13622.048	14038.667	13325.523	10834.571	10945.571
1876	12890.238	13381.143	16622.143	15649.904	17455.619	14483.096	13705.19	13881.19	10908.619	10436.333
1877	13140.333	12797.667	15862.857	15816.571	17538.953	13723.762	14047.904	12408.762	11603.096	10695.619
1878	11741.857	13242.143	16853.809	15001.667	16288.857	13399.619	13399.667	13955.238	11010.381	10714.238
1879	12705.096	13223.714	15585	16381.429	16761.143	13853.333	12881.096	13316.238	10436.286	9797.333
1880	12547.667	13353.238	15973.904	14881.238	16881.477	12927.333	12501.429	12899.667	10325.143	10177.048
1881	13029.238	12871.714	16224.096	14427.571	17066.762	13464.381	12871.81	13334.714	11621.571	10538.143
1882	12362.381	14094.333	15501.667	15001.667	17557.572	12075.381	13529.19	12992.238	10658.619	10010.381
1883	13057.048	13631.143	15168.286	15131.333	16474.047	14233.048	12057	13390.286	11103.096	10464.048
1884	12288.381	13723.667	14788.571	14159	16270.238	12890.381	12862.523	13594.096	10130.762	10751.286
1885	13668.238	13316.286	15538.571	13936.762	17001.904	13306.857	11445.667	13983.048	11251.238	10186.381
1886	13177.333	13631.048	14862.762	13270	17076	13149.619	12945.857	12992.096	11593.81	9658.429
1887	13029.333	13297.714	14918.333	13260.714	17576	12149.333	12112.429	13464.571	11047.429	10454.81
1888	13260.81	13510.762	15705.477	14418.19	17714.904	12177.143	12316	12427.238	10353	9862.238
1889	12149.381	13177.238	14751.571	14446	17668.619	12945.904	12556.952	13260.762	10677	9889.904
1890	12510.619	12242	14705.238	13890.523	16724.096	12297.714	11649.381	13455.19	10991.81	10334.333
1891	12621.762	13297.81	15103.571	14112.571	17372.334	12742.096	11482.857	13547.762	11001.048	10251.096
1892	13408.857	13890.429	14834.904	14085.048	16622.334	12195.667	11769.904	13260.667	10214.048	10566
1893	13242.19	12982.904	14992.286	14251.571	17335.143	12158.714	11751.238	12714.19	10556.81	9677.048
1894	13695.952	13094.048	14390.381	14242.19	17816.715	12501.286	11140.143	13121.81	10269.714	10603.143
1895	12519.81	11871.667	14066.429	13557	16048.096	12621.762	12075.381	12853.238	11843.904	10417.667
1896	12705.143	13705.238	14122.048	12908.904	16288.857	12575.477	11677.238	13260.619	11103	10927.096
1897	12658.714	13343.952	14621.904	13390.286	16872.238	12714.333	11760.619	13353.286	11584.523	10491.857
1898	13242.143	13612.523	13714.429	13195.904	16909.191	12769.952	11871.762	13362.667	11001.19	10186.238
1899	13788.571	12992.143	13992.238	13186.571	17140.857	12464.333	12158.81	13075.523	11038.19	9778.81
1900	12816.286	12788.333	14464.523	13501.429	16140.667	12482.904	11297.571	13094.048	10778.904	10640.096
1901	12557.048	13501.381	14297.904	13946	17205.666	12242.096	11491.952	13084.762	10612.286	9954.81
1902	12825.523	13418.143	15159.238	13464.477	17650.143	11843.904	11288.19	13325.571	11028.904	10621.477
1903	13881.143	12427.143	14177.477	12677.238	16381.477	12436.571	11797.523	13621.904	10917.904	10297.429
1904	13408.952	12936.571	14464.523	12816.19	16946.238	11853.096	10917.81	13130.904	11973.523	10343.714
1905	11492.096	13890.429	13834.952	13983.096	16761.096	12047.523	11288.333	12797.667	10417.714	10121.477
1906	12186.477	13594.048	13844.143	12723.571	16122.286	13010.667	11751.333	12056.904	11066.19	10630.762
1907	13001.381	13695.904	13603.238	12788.429	16640.715	12390.19	11241.857	13612.714	11343.762	10056.667
1908	13112.523	13964.477	14103.381	12955.096	16575.904	12075.381	11603.19	13853.429	11353.048	10140.048
1909	13371.857	12908.952	13890.381	13307	17261.047	11936.429	11473.477	13473.714	10677.048	10019.571
1910	13094.096	12816.238	13964.571	12417.952	17881.572	11612.381	11797.477	13001.381	10982.667	9936.238
1911	13232.904	13316.333	14585.096	12955.096	16140.571	11890.143	11751.238	13510.857	11214.19	10399.286
1912	12695.857	14001.571	14353.381	13288.619	17548.285	11630.904	12112.381	13501.429	10945.714	9917.714
1913	12834.857	17779.857	14899.857	13436.762	17362.953	12492.19	11955.096	12501.333	11186.381	9769.477
1914	12714.429	18001.953	15279.429	21150.381	16779.762	11760.619	13177.333	13019.952	10954.952	9612.143
1915	13075.477	17168.572	15196.048	24298.904	16566.477	11853.19	14603.571	13445.904	11158.619	10232.619
1916	13529.286	16983.381	15177.571	25215.715	16751.904	11278.952	13705.238	13269.952	11612.429	9880.857
1917	13195.762	16501.762	15696.143	23224.857	17177.857	11473.429	13445.857	14371.904	11251.238	10473.381
1918	13057.096	17844.523	14881.286	23854.477	17344.428	12353.286	13279.143	13825.619	10584.571	10677.19
1919	12806.904	16427.715	15251.619	22419.096	16529.619	11779.048	13566.238	13353.19	11075.381	10149.286
1920	13205.143	17205.619	17316.809	21826.477	17187	12390.238	13640.333	13594.048	11510.523	9723.286
1921	13214.238	16668.572	18029.715	22696.904	17205.619	11677.238	13251.381	13140.238	10778.952	9880.571
1922	12881.096	16436.953	16353.714	20113.238	16751.857	11603.19	13353.333	12381	11417.952	9769.523
1923	13445.952	16335.19	16890.715	20224.428	16714.809	12353.143	13029.143	13751.429	10343.81	10612.286
1924	13047.714	15807.238	16918.619	19474.381	16474.096	11612.429	12843.952	12760.714	10714.096	9889.952
1925	12668.143	16057.333	17214.904	19353.953	16501.809	12482.857	13121.81	12779.238	11649.477	9436.238
1926	12779.143	16705.619	16640.762	19002.096	17279.715	12890.333	11529.048	12186.429	10343.81	10149.238
1927	12834.81	15390.571	17103.715	17946.381	16464.762	11529	13316.333	12816.096	11112.238	10519.714
1928	13195.904	15492.477	16751.762	17566.666	17705.572	12362.477	12418	13658.904	11130.667	10825.238
1929	13242.143	15927.667	16640.762	17455.666	17020.334	11862.333	12121.714	13344.048	11288.286	10232.571
1930	11473.523	14668.19	16501.762	17585.143	16510.953	12010.619	12964.429	13723.714	10390	10167.714
1931	12251.429	13899.667	16807.334	17529.762	16705.572	12677.381	12538.429	13566.429	11112.381	9611.952
1932	13251.571	14918.333	15511	17752	16927.904	12038.333	11816.19	12306.904	10639.952	10214
1933	13001.381	14751.571	15946.096	16937.047	16501.762	11603.096	12492.096	13436.667	11269.81	10241.904
1934	12631.048	14381.238	15335.096	16575.857	17770.428	11862.333	12075.333	13270	10769.762	10436.286
1935	12881.048	15437	16029.429	16835.143	16983.334	11677.143	12149.477	13529.286	11001.143	10195.523
1936	12881	15261	15205.286	16085.048	16224.096	12547.667	11704.952	12473.619	11945.81	10269.619
1937	11945.762	14760.81	15548.048	15622	16862.953	12195.81	11751.333	13751.429	11214.238	10352.952
1938	13408.857	14242.238	14964.523	16659.334	17020.477	11677.143	12140.238	13130.952	11732.714	10529.048
1939	12723.667	14186.762	14723.857	14918.19	15983.19	11603.048	11806.857	13307.143	10399.286	10371.381
1940	13418.143	14899.81	15464.762	14853.571	16686.953	12130.81	10899.286	13001.429	10788.19	9695.429
1941	12538.381	14094.048	15214.667	14871.952	17187.047	11917.904	11519.762	13334.714	10964.19	10741.857
1942	13131.143	14723.81	15390.523	14844.19	17001.762	11584.619	12010.619	13057.048	10640.048	10473.333
1943	12103.238	14010.762	15122.048	15075.667	15936.904	12353.286	11427.238	12825.523	10908.619	10158.429
1944	13408.857	14075.762	15205.286	14723.857	17316.857	11454.904	10741.952	12918.19	11251.238	9445.571
1945	12973.619	14510.81	14825.81	14520.143	17409.334	11658.667	11862.429	12955.096	10445.523	10121.429
1946	12371.81	13584.81	14631.286	14436.81	17242.715	12288.286	11630.952	12603.238	10862.19	9649.143
1947	13158.857	13631.238	14686.81	14334.904	16677.809	11955	11491.857	13316.19	10779.048	9889.952
1948	13186.523	13612.571	14696.096	14260.857	16649.953	11899.477	11038.238	13066.333	10862.238	10056.619
1949	13066.19	14103.333	15159.143	14362.523	17112.904	11797.714	10973.429	13575.477	10788.238	9704.762
1950	13223.667	13816.381	14529.523	14001.477	17177.715	12029.096	11501.238	14084.762	10742	10269.667
1951	13233	14233	15399.857	13177.381	18316.809	12288.381	12149.477	13418.143	11427.286	10593.762
1952	12510.477	13862.619	15223.857	13788.714	17159.191	11880.904	11334.477	14751.714	11362.429	10343.714
1953	12927.19	13316.286	13390.381	13510.619	16353.619	11751.333	11204.857	14047.904	10640.096	9547.333
1954	12955.096	13853.381	13418.096	14121.904	16974.191	12001.238	11334.523	14436.714	10251.096	10001.19
1955	13038.429	13992.333	14418.19	13788.523	16973.953	11232.714	11501.238	12834.857	10890.19	10667.81
1956	12658.714	13223.571	14946	13677.429	17798.334	11751.19	11343.714	13603.333	11306.81	10028.81
1957	12362.286	13205.096	13177.429	13473.667	17363.047	11825.381	11010.429	13103.286	11093.857	10075.096
1958	12862.429	14057.19	14714.571	14408.904	16603.715	11093.762	11899.381	13797.81	10732.571	10204.714
1959	13242	12945.857	14381.143	13538.571	16437	11686.429	11251.143	13297.714	11214.238	9612.096
1960	13362.523	13158.857	14927.523	13964.477	15900	11982.81	11306.904	13584.762	11093.762	10056.619
1961	12732.81	14020.048	14242.333	13103.333	17224.191	11871.619	11177.19	12760.714	10806.714	10186.333
1962	11806.904	14214.477	14659	12816.048	17770.477	11575.286	11603.143	13066.238	11158.667	10769.619
1963	12455.096	13047.714	18289	13946	19205.809	13797.714	11853.096	13464.429	10964.19	10056.667
1964	12603.19	13399.571	17779.762	12992.19	20159.572	18242.666	11251.143	13621.904	11334.477	10260.429
1965	13057	13445.952	17140.762	14501.477	19353.953	18011.238	11140.048	13288.571	10371.523	10065.952
1966	12353.143	14714.571	16714.904	13788.523	18974.381	17492.762	11371.571	12936.619	11269.762	10167.762
1967	12621.714	14020.048	16955.572	13640.333	20372.572	17270.381	11038.19	13307.048	11260.619	10491.81
1968	13158.81	13760.857	16992.715	13325.571	20011.523	17400.047	12130.904	13019.952	10825.143	10723.429
1969	12880.904	13121.81	16214.667	13640.333	19270.523	16242.523	12010.714	12964.333	11149.286	10195.429
1970	12899.429	14168.19	16548.191	13862.571	19205.762	15946.286	11492.096	13158.81	10686.286	9982.571
1971	12806.952	13881.143	17742.715	13056.952	19437.334	16112.857	10954.81	13529.286	10890.143	10417.762
1972	13251.333	13936.762	16149.952	13408.904	18770.477	15964.714	11380.904	13057.096	10899.381	9871.477
1973	13334.762	13714.523	16353.667	13260.714	18659.477	15390.571	11788.238	13723.714	11510.429	10093.762
1974	13806.952	13732.952	16177.714	13584.762	17900.191	15131.238	11797.523	13603.333	10510.381	10621.523
1975	12047.667	13483	15714.667	13621.857	17881.572	15436.904	11112.333	13427.477	10704.81	10167.667
1976	13205.143	13806.952	16279.619	12862.619	18613.047	15066.477	11075.19	13205.143	10501.143	10269.523
1977	12816.143	13686.667	15853.571	13242.19	17937.143	14270.096	11325.333	13501.523	10806.714	10538.096
1978	12992.286	13325.571	15566.381	12140.238	18863.238	14075.667	11603.143	13705.048	11177.096	9945.429
1979	13307.048	13705.19	15687	12344	19150.238	14158.904	11399.381	12677.19	10677.048	9788.143
1980	12862.667	13686.667	15770.238	13177.381	18103.904	13705.096	11371.571	12927.333	10871.619	10834.619
1981	12806.952	13825.619	15668.381	12594.048	18066.857	14649.667	11195.667	12797.81	10899.286	9834.333
1982	12677.238	12918.048	14649.714	13519.952	18131.666	14205.143	10816	12843.952	10954.81	9973.381
1983	12936.667	12945.81	16020.333	12380.904	17288.904	13733	11556.762	13112.429	10853	9825.19
1984	12686.477	13547.81	15233.096	12492.143	18039.047	13381.048	11177.096	13603.286	10973.381	10575.096
1985	13121.762	13427.429	15177.429	13047.619	17427.857	13177.429	11492.048	13381.096	11047.571	10288.238
1986	13075.429	14001.523	14908.952	13381.096	17622.191	13640.429	11056.714	13399.571	11362.381	10167.714
1987	12362.477	13594.096	14603.429	13668.19	16816.666	13307	10778.904	12677.19	10204.714	10186.429
1988	12390.19	13149.619	15020.096	13436.619	17714.857	13899.667	11260.619	13288.429	10991.857	10278.857
1989	12742.143	13603.286	14399.714	12603.238	17900.143	13131	11334.477	13334.762	11297.477	9686.143
1990	13520.096	14288.619	14473.81	13038.571	17474.143	13205.19	10565.904	13251.429	10056.571	10158.477
1991	12492.143	14297.904	14399.714	11992.048	17251.857	12501.523	11769.81	13158.762	11418	10501.143
1992	11908.714	13705.143	14353.477	13084.857	17168.572	13205.143	10649.19	13260.714	10593.857	10223.381
1993	12668	13640.333	14705.238	13056.952	18113.238	12825.571	10621.714	13992.333	10751.143	10102.952
1994	12566.19	14103.429	14075.477	12964.333	17538.809	12158.762	11316.096	13001.477	11019.619	10408.667
1995	12260.667	13353.333	15196.143	12399.523	17770.428	12732.904	11649.429	13307.096	11343.81	9825.096
1996	13112.619	13455.096	15075.81	12390.238	17529.666	13640.381	11186.429	13584.762	11195.571	10658.619
1997	12843.952	13149.571	15437	13279.238	16751.857	13121.81	11723.523	13140.19	10973.523	10630.857
1998	13260.714	13584.762	14973.904	12112.429	17890.762	11556.857	11427.19	13408.857	10788.143	10084.523
1999	12640.333	12973.619	13418.143	13714.477	17566.857	12844	10751.096	13482.904	10010.381	9871.477
[truncated: 601 more rows]
