# Supplementary material for: Asynchronous glutamate release is enhanced in low release efficacy synapses and dispersed across the active zone
Source: Nat Commun. 2022 Jun 17;13:3497. doi: 10.1038/s41467-022-31070-4 (PMC9206079; doi:10.1038/s41467-022-31070-4)
Supplement: Supplementary file 8 — AnalysisScripts [file 41467_2022_31070_MOESM8_ESM.zip › Step 2 Quantal analysis/Quantal_Analysis.m]

%% Quantal analysis of iGluSnFR events from individual presynaptic boutons 
%Copyright� 2021
%Asynchronous glutamate release is enhanced in low release rate synapses and is widely dispersed across the active zone.
%Authors: Philipe R. F. Mendon�a, Erica Tagliatti, Helen Langley, Dimitrios Kotzadimitriou, Criseida G. Zamora-Chimal, Yulia Timofeeva and Kirill E. Volynski

clear all
close all
clc
global N_events_flag estim_noise

%% Files names and choice of bouton

file_ephys = '6_ephys_data'; % Electrophysiology
file_ROI = '5_ROI_data'; % ROI

Exp_ROI =8; % ROI number. Change this value to plot other Exp_ROIs
%Notes on Exp_ROIs that can be selected in the provided example dataset:
%Exp_ROIs 1 and 8: examples of boutons with low release rate
%Exp_ROIs 2, 5 and 7: examples of boutons with intermediate release rate
%Exp_ROIs 3, 4 and 6: example boutons with high release rate
%Exp_ROIs 9 and 10: false positive boutons. No events are detected in these ROIs

%Note that Exp_ROI 6 corresponds to Bouton 2 illustrated in the manuscript Fig.1,  note that changing the bin size of the histogram may yield slightly different histograms, but the multigaussian function will be virtually identical.  

%% Parameters that can be adjusted
% Parameters for computational block that merges electrophysiology and imaging data 

curr_threshold_fraction = 0.3; % fraction value of min of voltage trace for determining true AP and avoiding capacitance transient

Istep_duration_scale = 3; % scaling factor identifying a length of the time window during the current steps when AP peaks are expected

% Parameters for quantal analysis

tau=68; % decay time (ms)
 
nSD=4; % threshold scaling factor (threshold = nSD*SD)

% Define the number of bins per STD  
num_bins_per_std_A=10; % For Fig.1
num_bins_per_std_B=4.5; % For Figs 3. Note that depending on the value set by this variable, the counts in the histogram will be different. However, the multigaussian distribution will be virtually identical.
%Band pass filter parametrs for original trace
fcutlow_raw=0.2;   %low cut frequency in Hz
fcuthigh_raw=25;    %high cut frequency in Hz

%Band pass filter parameters for deconvolved signal
fcutlow=0.2;   % low cut frequency in Hz
fcuthigh=25;    % high cut Frequency in Hz

% Baseline adjustment
baseline_adjustment=1; % if = 1, using Savitzky-Golay filter
framelen=301;
order=3;

% Decision - event threshold to use single Gauss versus multi Gauss function (saturates at triple function)
Multi_Gauss_threshold=4;

%Noise coefficient for bootstrap - used to multiply experimental sigma
alpha = 2;

M_bootstrap=100000;

%% Generate a template variable Results

f1='Frame_data';value1={struct};
f2='AP_data';value2={struct};
f3='Bouton';value3={struct};
f4='Data';value4={struct};

Results_tmp=struct(f1,value1,f2,value2,f3,value3,f4,value4);

%% Load ephys and fluorescence traces

raw_data=[file_ephys,'.mat']; % download raw experimental data
ROI=[file_ROI,'.csv']; 
load(raw_data);
ROI_data=readtable(ROI);
ROI_data=ROI_data{:,:}; 
    
%% Merge electrophysiology and imaging data
    
C=Y(:,3)>=0.5*(max(Y(:,3))-min(Y(:,3)));

vector_indeces=1:1:length(C);
vector_indeces=vector_indeces';
C_indeces=C.*vector_indeces;

output_frames=[];
frame1=zeros(1,3);
if C(1)==1
   frame1(1,1)=1;
   frame1(1,2)=0;
   frame1(1,3)=find(C(1:end)==0,1);
else
   frame1(1,1)=1;
   frame1(1,2)=find(C(1:end)==1,1);
   temp_shift=find(C(frame1(1,2):end)==0,1);
   frame1(1,3)=frame1(1,2)+temp_shift-2;
end

output_frames(1,:)=frame1;

temp=frame1;
while ~isempty(temp_shift)
    temp(1,1)=temp(1,1)+1;
    temp_shift=find(C(temp(1,3)+1:end)==1,1);
    if isempty(temp_shift)
        break;
    else
    temp(1,2)=temp(1,3)+temp_shift;
    temp_shift=find(C(temp(1,2):end)==0,1);
    temp(1,3)=temp(1,2)+temp_shift-2;
    end
    output_frames(temp(1,1),:)=temp;
end

output_frames=[output_frames output_frames(:,2)+round(0.5*(output_frames(:,3)+1-output_frames(:,2)))]; % index of mid point in each upper part of frame
output_frames=[output_frames output_frames(:,3)+1-output_frames(:,2)]; %duration  

% the same in real time
output_frames=[output_frames T(output_frames(:,2)) T(output_frames(:,3)) T(output_frames(:,4))];
output_frames=[output_frames T(output_frames(:,3)+1)-T(output_frames(:,2))]; % duration in real time

%% Identifying opening period of the CMOS camera

M=length(output_frames(:,1));

frames_periods=[];
% first frame
midpoint_start_frame=output_frames(1,2)-round(0.5*(output_frames(2,2)-output_frames(1,3)));
midpoint_end_frame=output_frames(1,3)+round(0.5*(output_frames(2,2)-output_frames(1,3)));
frames_periods=[frames_periods;1 midpoint_start_frame+1 midpoint_end_frame];


for k=2:M-1
    midpoint_start_frame=output_frames(k-1,3)+round(0.5*(output_frames(k,2)-output_frames(k-1,3)));
    midpoint_end_frame=output_frames(k,3)+round(0.5*(output_frames(k+1,2)-output_frames(k,3)));
    frames_periods=[frames_periods ; k midpoint_start_frame+1 midpoint_end_frame];
end

%last frame
midpoint_start_frame=frames_periods(M-1,3);
midpoint_end_frame=output_frames(M,3)+round(0.5*(output_frames(M,2)-output_frames(M-1,3)));
frames_periods=[frames_periods;M midpoint_start_frame+1 midpoint_end_frame];

frames_periods=[frames_periods frames_periods(:,3)+1-frames_periods(:,2)]; % add duration in index
frames_periods=[frames_periods T(frames_periods(:,2)) T(frames_periods(:,3)) T(frames_periods(:,3)+1)-T(frames_periods(:,2))];  % the same in real time

FRAME_DATA{1,1}=[frames_periods output_frames(:,2:end)];
FRAME_DATA{1,2}=median(frames_periods(:,7)); % median duration in real time


%% Indentifying indeces of starting and ending of the current step and its duration

Y_norm=Y(:,2)-min(Y(:,2));
volt=Y_norm >= 0.5*max(Y_norm);

output_current_frames=[];
Iframe1=zeros(1,3);
if volt(1)==1
   Iframe1(1,1)=1;
   Iframe1(1,2)=0;
   Iframe1(1,3)=find(volt(1:end)==0,1);
else
   Iframe1(1,1)=1;
   Iframe1(1,2)=find(volt(1:end)==1,1);
   temp_shift=find(volt(Iframe1(1,2):end)==0,1);
   Iframe1(1,3)=Iframe1(1,2)+temp_shift-2;
end

output_current_frames(1,:)=Iframe1;

temp=Iframe1;
while ~isempty(temp_shift)
    temp(1,1)=temp(1,1)+1;
    temp_shift=find(volt(temp(1,3)+1:end)==1,1);
    if isempty(temp_shift)
        break;
    else
    temp(1,2)=temp(1,3)+temp_shift;
    temp_shift=find(volt(temp(1,2):end)==0,1);
    temp(1,3)=temp(1,2)+temp_shift-2;
    end
    output_current_frames(temp(1,1),:)=temp;
end

output_current_frames=[output_current_frames output_current_frames(:,3)-output_current_frames(:,2)];
current_duration=mean(output_current_frames(:,4)); % mean value


%% Indetifying peaks of current

curr=Y(:,1);
curr_pks=[];
curr_threshold=min(curr)*curr_threshold_fraction;

curr_below_threshold=curr<=curr_threshold;
curr_below_threshold=curr_below_threshold.*curr;

for k=1:length(output_current_frames)
    temp=curr_below_threshold(output_current_frames(k,2):output_current_frames(k,2)+current_duration*Istep_duration_scale);
    if sum(temp)~=0
    [pks,loc]=min(temp); 
    temp=[k loc+output_current_frames(k,2)-1 pks];
    curr_pks=[curr_pks;temp];
    end
end

%% Identifying frame index for each AP and saving AP_DATA

AP_data_matrix=[];

for k=1:length(curr_pks(:,1))
    AP_data_matrix=[AP_data_matrix; k find(frames_periods(:,2)>=curr_pks(k,2),1)-1 curr_pks(k,2)];
end

AP_data_matrix=[AP_data_matrix T(AP_data_matrix(:,3))];

AP_data_matrix=[AP_data_matrix curr_pks(:,3)];

AP_DATA{1,1}=AP_data_matrix;
  
Results_tmp.Frame_data.data=FRAME_DATA; % Saving frame data    
Results_tmp.Bouton.data=ROI_data; % Saving ROI data
    
AP_data_matrix=[AP_data_matrix AP_data_matrix(:,2)];
  
AP_DATA{1,1}=AP_data_matrix;
Results_tmp.AP_data.data=AP_DATA;     
   
%% Quantal analysis

raw_traces=Results_tmp.Bouton.data;

[total_nframe,K]=size(raw_traces);
K=K-1;
frames=raw_traces(:,1);

AP_frame_data=[Results_tmp.AP_data.data];
AP_frame_data=AP_frame_data{1};
AP_frame_index=AP_frame_data(:,6);

dt=Results_tmp.Frame_data.data(2); % extract frame duration from Results data
dt=dt{:,:}*1e3; % frame duration in ms (calculated as median duration in real time in Results data)
fs=1/dt*1e3; % sampling frequency in Hz for the filters

k=Exp_ROI;
raw=raw_traces(:,k+1);

raw_df=raw/mean(raw(1:5)); %now values are in df/f0 (in comparisom to baseline, but baseline is still 1)
raw_df=raw_df-mean(raw_df(1:5));

raw=raw-mean(raw(1:5)); %Subtract the baseline value (starting close to zero is the best way to avoid the filtering artifact)
raw=raw/max(raw)*0.8 ; %Normalise to max to keep on the same scale on the graph
raw_original=raw; % unfiltered original raw normalised data
        
% controling baseline
if baseline_adjustment==1
    adjust_baseline=sgolayfilt(raw,order,framelen);
    raw=raw-adjust_baseline;
end
 
raw=gaussfilter(raw,fs,fcuthigh_raw); % lo-pass at fcuthigh_raw Hz
raw=raw-gaussfilter(raw,fs,fcutlow_raw); % hi-pass at fcutlow_raw Hz
        
raw_df=gaussfilter(raw_df,fs,fcuthigh_raw); % lo-pass at fcuthigh_raw Hz
raw_df=raw_df-gaussfilter(raw_df,fs,fcutlow_raw); % hi-pass at fcutlow_raw Hz
        
% Deconvolution
quantal=exp(-frames*dt/tau).*(frames>=0);
quantal=[0;quantal(1:end-1)];
deconv_trace=ifft(fft(raw)./fft(quantal))/1;
deconv_trace=deconv_trace/max(deconv_trace);
        
warning('off','all')
% Histogram data for deconvolved trace. OUTPUT: bins1, ycount1

std_deconv=std(deconv_trace);
binsize=std_deconv/num_bins_per_std_A;
nbins=round((max(deconv_trace)-min(deconv_trace))/binsize); % calculating number of bins
[ycount1,bins1]=histcounts(deconv_trace,nbins);  
bins1=[bins1(1) bins1(end)];
xbin=linspace(bins1(1),bins1(2),length(ycount1));

%Fitting histogram data with a single Gaussian function
param0=[max(ycount1);0;0.1]; % initial parameters
param_found1 = nlinfit(xbin,ycount1,@Gaussian,param0); % nonlinear least-squares regression
sigma01=param_found1(3); % noise level in deconvolved trace

deconv_trace=deconv_trace-param_found1(2); % adjusted deconvolved trace (on the value of the peak of gauss)
%%
% FILTERING ROUTINE. OUTPUT: filtsig
filtsig=deconv_trace-mean(deconv_trace(1:5)); %Subtract the baseline value (starting close to zero is the best way to avoid the filtering artifact)

filtsig=gaussfilter(filtsig,fs,fcuthigh); % lo-pass at fcuthigh_raw Hz
filtsig=filtsig-gaussfilter(filtsig,fs,fcutlow); % hi-pass at fcutlow_raw Hz

%%
% Histogram of filtered trace (plotted in figure 1). OUTPUT: bins2, ycount2

fig1=figure(1);
std_filtsig=std(filtsig);
binsize=std_filtsig/num_bins_per_std_A;
nbins=round((max(filtsig)-min(filtsig))/binsize); % calculating number of bins

h2 = histogram(filtsig,nbins);
hold on
bins2=h2.BinLimits;
ycount2=h2.Values; 
xbin=linspace(bins2(1),bins2(2),length(ycount2));
%%%%%%%%%%%%%%%%%%%%%%%%%%%%%%%%%

param0=[max(ycount2);0;0.1];
param_found2 = nlinfit(xbin,ycount2,@Gaussian,param0);
distrib_fit2=Gaussian(param_found2,xbin);
sigma02=param_found2(3);

threshold=nSD*sigma02; % defining threshold

figure(1)
plot(xbin,distrib_fit2,'r','LineWidth',3);title('Histogram of deconvolved trace')
plot(threshold,0.1*max(distrib_fit2),'*r','LineWidth',1)
txt = [num2str(nSD) '\sigma'];
t=text(threshold,0.15*max(distrib_fit2),txt);
t.FontSize = 16;

fprintf('Standard deviation of trace (a.u.)= %d\n',sigma02)
fprintf('Threshold for the detection of quantal events (a.u.)= %d\n',threshold)

filtsig=filtsig-param_found2(2);
xlabel('Value of datapoints (a.u.)')
ylabel('Count per bin')

%% Obtain peaks of devonvolved trace
% FINDING PEAKS using filtered signal. OUTPUT: pks and locs

trace_above_thr=filtsig>=threshold;
trace_above_thr=filtsig.*trace_above_thr;
[pks,locs]=findpeaks(trace_above_thr); % finding peaks and locations

if isempty(locs)
    pks=-1;
    disp('No events detected')
end

%%
% BOOTSTRAP of peaks. OUTPUT: bins4_bs, ycount4_bs

N_events=length(pks);

if N_events<Multi_Gauss_threshold
    N_events_flag=1;
    n_G=1;
else
    N_events_flag=3;
    n_G=3;
end

pks_bs=zeros(M_bootstrap,1);

noise=sigma02*alpha;
for p=1:M_bootstrap
    a=randi([1 N_events]);
    pks_bs(p)=pks(a)+normrnd(0,noise);
end

binsize=std_filtsig/num_bins_per_std_B;
nbin_bs=round((max(filtsig)-min(filtsig))/binsize);

[ycount4_bs,bins4_bs]=histcounts(pks_bs,nbin_bs); 
bins4_bs=[bins4_bs(1) bins4_bs(end)];
bins4_bs=linspace(bins4_bs(1),bins4_bs(2),length(ycount4_bs));

[pk_y,pk_x]=findpeaks(smooth(ycount4_bs),bins4_bs);

max_ycount4_bs=pk_y(1);
loc_max_ycount4_bs=pk_x(1);

param0=[max_ycount4_bs(1);...
        max_ycount4_bs(1)/2;...
        max_ycount4_bs(1)/4;...
        loc_max_ycount4_bs;...
        0.1;...
        1];

estim_noise=sigma02;
param_multimodal2_bs = nlinfit(bins4_bs,ycount4_bs,@Multimodal_Gaussian,param0);
xbin_new=linspace(0,1.5*max(bins4_bs),200);
distrib_fit=Multimodal_Gaussian(param_multimodal2_bs,xbin_new);

% Saving data into matrix M_data
M_data{k,1}{1}=AP_frame_index;
        
if pks<0  
    M_data{k,1}{1,2}=pks;
    M_data{k,1}{2,2}=sigma02;
    M_data{k,1}{3,2}=nSD;
    M_data{k,1}{4,2}= M_data{k,1}{1,2}/(nSD*sigma02);
            
else
    M_data{k,1}{1,2}=param_multimodal2_bs(4);
    M_data{k,1}{2,2}=sigma02;
    M_data{k,1}{3,2}=nSD;
    M_data{k,1}{4,2}=M_data{k,1}{1,2}/(nSD*sigma02);
    M_data{k,1}{5,2}=param_multimodal2_bs(6);
              
% Previous AP index and number of frames from the previous AP 
while (~isempty(locs)) && (locs(1)<AP_frame_index(1))
    locs=locs(2:end);
    pks=pks(2:end);
end

prev_AP_index=zeros(size(pks));
frames_prev_AP=zeros(size(pks));
for kk=1:length(pks)
    prev_AP_index(kk)=find(M_data{k,1}{1}<=locs(kk,1),1,'last'); % previous AP index
    frames_prev_AP(kk)=locs(kk,1)-AP_frame_index(prev_AP_index(kk)); % number of frames from the previous AP
end
            
temp_matrix=[locs pks/param_multimodal2_bs(4) prev_AP_index frames_prev_AP];
            
if isempty(temp_matrix)
    M_data{k,1}{1,2}=-2;
else
    M_data{k,1}{1,3}=temp_matrix;
end

end

Results_tmp.Data.data=M_data; 
%% Plot figure 2 - ephys + df/f0 trace + deconvolved trace

fig2=figure(2);
%1 Current traces (action potentials)
a1=subplot(3,1,1);
plot(T,curr)
hold on
time=output_frames(1:end-1,8);
max_range=max(curr)+100; min_range=min(curr)-100;
for i=1:length(AP_frame_index)
    AP_time=time(AP_frame_index(i));
plot([AP_time;AP_time],[min_range;max_range],'--', 'Color',[0.5 0.5 0.5 0.6],'LineWidth', 0.5 )
end
for i=1:size(curr_pks,1)
    AP_time=T(curr_pks(i,2));
plot([AP_time;AP_time],[min_range;max_range],'--', 'Color',[1 0.5 0.5 0.6],'LineWidth', 0.5 )
end

title('Voltage clamp stimulation')
xlabel('Time (s)')
ylabel('Current (pA)')

%2 df/f0 SnFR trace (Filtered)----------------------
a2=subplot(3,1,2);
plot(time,raw_df,'k','LineWidth', 1);title('iGluSnFR Fluorescence trace');hold on

max_range=max(raw_df)+0.1; min_range=min(raw_df)-0.1;
for i=1:length(AP_frame_index)
    AP_time=time(AP_frame_index(i));
plot([AP_time;AP_time],[min_range;max_range],'--', 'Color',[0.5 0.5 0.5 0.6],'LineWidth', 0.5 )
end
xlabel('Time (s)')
ylabel('dF/F0')

%3 Devonconvolved trace (filtered)------------------------
a3=subplot(3,1,3);
if pks==-1 %If there are no events detected (no way to normalise amplitude to quantal size)
sig=filtsig;
plot(time,sig,'k','LineWidth', 1); title('Deconvolved trace');hold on
ylabel('a.u.')

%APs
max_range=max(sig)+0.5; min_range=min(sig)-0.5;
for i=1:length(AP_frame_index)
    AP_time=time(AP_frame_index(i));
plot([AP_time;AP_time],[min_range;max_range],'--', 'Color',[0.5 0.5 0.5 0.6],'LineWidth', 0.5 )
end
xlabel('Time (s)')

%Plot theta line (4SD)
theta=ones(size(frames))*threshold;
plot(time,theta,'--','Color',[0.3 0.3 0.3 0.6],'LineWidth', 0.5)

else %if there are events
sig=filtsig/param_multimodal2_bs(4);
plot(time,sig,'k','LineWidth', 1); title('Deconvolved trace');hold on
ylabel('Event amplitude (quanta)')

%APs
max_range=max(sig)+0.5; min_range=min(sig)-0.5;
for i=1:length(AP_frame_index)
    AP_time=time(AP_frame_index(i));
plot([AP_time;AP_time],[min_range;max_range],'--', 'Color',[0.5 0.5 0.5 0.6],'LineWidth', 0.5 )
end
xlabel('Time (s)')

%Events
%First define if the events are synchronous or asynchronous
for i=1:length(locs) %going for all events (locs)
dist=locs(i)-AP_frame_index;% all negative values are APs that are still to come. Positive values are APs that already happened. So if the lowest positive value is <2, then the event is synchronous
dist_tmp=dist(dist>=0); dist_tmp=sort(dist_tmp);
AP_dist=dist_tmp(1);

if AP_dist<=2 
release_mode(i)=1; %then event is synchronous
else
release_mode(i)=2; %else it is asynchronous   
end
end

%Draw blue and red circles for each event (sync or async)
for i=1:length(locs)
    time_event=time(locs(i));
    if release_mode(i)==1
    plot(time_event,sig(locs(i))+0.3,'bo','MarkerSize',5,'LineWidth', 1)
    else
    plot(time_event,sig(locs(i))+0.3,'ro','MarkerSize',5,'LineWidth', 1)
    end
end

%Plot Single quanta line
plot([time(1);time(end)],[1;1],'Color',[0.0 0.5 0.0 0.6],'LineWidth', 0.5); hold on

%Plot theta line (4SD)
theta=ones(size(frames))*threshold/param_multimodal2_bs(4);
plot(time,theta,'--','Color',[0.3 0.3 0.3 0.6],'LineWidth', 0.5)
end 
linkaxes([a1,a2,a3],'x');

%% Plot figure 3 - amplitude histogram of iGluSnFR events
if pks ~= -1

fig3=figure(3);

% Define histogram properties
binsize=std_filtsig/num_bins_per_std_B;
%step=0.025;     %bin size
range=2;
%edges=0:step:range; %range
edges=0:binsize:range; %range

% Define fitted function plotting
dx=0.001;
line_w=2;          %line width of the fit

%Plot
h5 = histogram(pks,edges,'FaceColor',[0.6 0.6 0.6],'LineStyle','none');
hold on

% Extract parameters
bins5_limits=h5.BinLimits;
ycount5=h5.Values;
bins5=linspace(bins5_limits(1),bins5_limits(2),length(ycount5)); % on average in the middle of the bin but not exactly

% Plotting fitted function
%Retrive parameters of the fitted function - use *0 where necessary
GP=param_multimodal2_bs;
A1=GP(1);

switch n_G  
    case 1
        A2=0;
        A3=0;    
    case 2
        A2=GP(2);
        A3=0; 
    case 3
        A2=GP(2); 
        A3=GP(3);
end

mu=GP(4); 
sigma=GP(5);
sat=GP(6);


%Calculate function
x_bins=bins5;
ycount_GP=(abs(A1).*exp(-(x_bins-1*abs(mu)).^2/(2*(estim_noise^2+1*sigma.^2)))+...
   abs(A2).*exp(-(x_bins-1*abs(mu)-sat*abs(mu)).^2/(2*(estim_noise^2+1*sigma.^2)))+...
   abs(A3).*exp(-(x_bins-1*abs(mu)-sat*abs(mu)-sat^2*abs(mu)).^2/(2*(estim_noise^2+1*sigma.^2))));   

% Define the range for normalisation coefficient
alpha=1:0.01:10000;

% Perform numerical fitting - best match for non-zero elements of the real histogram
Fit_error=zeros(size(alpha));
Idx_non_zero=find(ycount5>0);
for k=1:length(alpha) 
    Fit_error(k)=sum((ycount_GP(Idx_non_zero)/alpha(k)-ycount5(Idx_non_zero)).^2);
end
[error1,index_alpha]=min(Fit_error);
norm1=alpha(index_alpha);           %normalisation factor


% Plot
x=0:dx:range;
y0=(abs(A1).*exp(-(x-1*abs(mu)).^2/(2*(estim_noise^2+1*sigma.^2)))+...
   abs(A2).*exp(-(x-1*abs(mu)-sat*abs(mu)).^2/(2*(estim_noise^2+1*sigma.^2)))+...
   abs(A3).*exp(-(x-1*abs(mu)-sat*abs(mu)-sat^2*abs(mu)).^2/(2*(estim_noise^2+1*sigma.^2))));

y0=y0/norm1;
plot(x,y0,'k','LineWidth',line_w)
hold on

if n_G>=1
y1=abs(A1).*exp(-(x-1*abs(mu)).^2/(2*(estim_noise^2+1*sigma.^2)))/norm1;
plot(x,y1,'k--','LineWidth',line_w/1.5);
end

if n_G>=2
y2=abs(A2).*exp(-(x-1*abs(mu)-sat*abs(mu)).^2/(2*(estim_noise^2+1*sigma.^2)))/norm1;
plot(x,y2,'k--','LineWidth',line_w/1.5);
end

if n_G>=3
y3=abs(A3).*exp(-(x-1*abs(mu)-sat*abs(mu)-sat^2*abs(mu)).^2/(2*(estim_noise^2+1*sigma.^2)))/norm1;
plot(x,y3,'k--','LineWidth',line_w/1.5);
end

xlim([0 range])
title('Multi Gaussian fitting of events')
xlabel('Amplitude of events (from decolvolved trace, a.u.)')
ylabel('Count per bin')

movegui(fig3,'east');

Results= array2table(Results_tmp.Data.data{Exp_ROI,1}{1,3},'VariableNames',{'Frame_of_detected_event','Quantal_amplitude_of_event','Index_of_preceding_AP', 'Frames_from_preceding_AP'});
disp(Results)
end 

movegui(fig1,'west');
movegui(fig2,'center');

clearvars -except Results
%%%%%%%%%%%%%%%%%%%%%%%%%%%%%%%%%%%%%%%%%%%%%%%%%%%%%%%%%%%%%%%%%%%%%%%%%%%%%%%%%%%%%%%
% Required functions
%%%%%%%%%%%%%%%%%%%%%%%%%%%%%%%%%%%%%%%%%%%%%%%%%%%%%%%%%%%%%%%%%%%%%%%%%%%%%%%%%%%%%%%

function yout = gaussfilter(yin, sampfreq, cornerfreq)
% YOUT = GAUSSFILTER(YIN, SAMPFREQ, CORNERFREQ)
% returns the Gaussian filtered version of YIN. SAMPFREQ is the sampling frequency
% CORNERFREQ is the corner frequency of the Gaussian
% Hugh Robinson, University of Cambridge
% Example usage: filter a sweep acquired at 20000 Herz at a corner frequency of 1 kHz:
fc = cornerfreq/sampfreq;  
sigma = 0.132505/fc;
nc = round(4*sigma); 
coeffs = -nc:nc;
coeffs = exp((-coeffs.^2)/(2*sigma^2))/(sqrt(2*pi)*sigma);
yout = conv(yin,coeffs);
yout = yout(nc+1:end-nc);  % chop off ends so that same length as yin

if ~iscolumn(yout)
    yout=yout';
end
end
%%%%%%%%%%%%%%%%%%%%%%%%%%%%%%%%%%%%%%%%%%%%%%%%%%%%%%%%%%%%%%%%%%%%%%%%%%%%%%%%%%%%%%%

function y = Gaussian(param,x)
    y=param(1).*exp(-(x-param(2)).^2/(2*param(3).^2));
end

%%%%%%%%%%%%%%%%%%%%%%%%%%%%%%%%%%%%%%%%%%%%%%%%%%%%%%%%%%%%%%%%%%%%%%%%%%%%%%%%%%%%%%%

function y = Multimodal_Gaussian(param,x)

global N_events_flag estim_noise

switch N_events_flag  
    case 1 
    
A1=param(1);
A2=param(2)*0;
A3=param(3)*0;
mu=param(4);
sigma=param(5);
sat=param(6)*0;

y=(abs(A1).*exp(-(x-1*abs(mu)).^2/(2*(estim_noise^2+1*sigma.^2)))+...
   abs(A2).*exp(-(x-1*abs(mu)-sat*abs(mu)).^2/(2*(estim_noise^2+1*sigma.^2)))+...
   abs(A3).*exp(-(x-1*abs(mu)-sat*abs(mu)-sat^2*abs(mu)).^2/(2*(estim_noise^2+1*sigma.^2))));

    case 3

A1=param(1);
A2=param(2);
A3=param(3);
mu=param(4);
sigma=param(5);
sat=param(6);

y=(abs(A1).*exp(-(x-1*abs(mu)).^2/(2*(estim_noise^2+1*sigma.^2)))+...
   abs(A2).*exp(-(x-1*abs(mu)-sat*abs(mu)).^2/(2*(estim_noise^2+1*sigma.^2)))+...
   abs(A3).*exp(-(x-1*abs(mu)-sat*abs(mu)-sat^2*abs(mu)).^2/(2*(estim_noise^2+1*sigma.^2))))...
   *(sat>=0.5).*(sat<=1.1).*(A1>=0).*(A2>=0).*(A3>=0).*(A1>A3);

end
end

%%%%%%%%%%%%%%%%%%%%%%%%%%%%%%%%%%%%%%%%%%%%%%%%%%%%%%%%%%%%%%%%%%%%%%%%%%%%%%%%%%%%%%%
