# Supplementary material for: Asynchronous glutamate release is enhanced in low release efficacy synapses and dispersed across the active zone
Source: Nat Commun. 2022 Jun 17;13:3497. doi: 10.1038/s41467-022-31070-4 (PMC9206079; doi:10.1038/s41467-022-31070-4)
Supplement: Supplementary file 8 — AnalysisScripts [file 41467_2022_31070_MOESM8_ESM.zip › Step 3 ThunderStorm/event/events.csv]

37
