# Supplementary material for: Asynchronous glutamate release is enhanced in low release efficacy synapses and dispersed across the active zone
Source: Nat Commun. 2022 Jun 17;13:3497. doi: 10.1038/s41467-022-31070-4 (PMC9206079; doi:10.1038/s41467-022-31070-4)
Supplement: Supplementary file 8 — AnalysisScripts [file 41467_2022_31070_MOESM8_ESM.zip › Step 3 ThunderStorm/temp_folder/analysis_thr.csv]

id	frame	x [nm]	y [nm]	sigma [nm]	intensity [photon]	offset [photon]	bkgstd [photon]	chi2	uncertainty_xy [nm]
1	449	1768.355	1633.51	168.495	6779927.555	178632.854	266737.45	73367.225	33.561
