# Supplementary material for: Asynchronous glutamate release is enhanced in low release efficacy synapses and dispersed across the active zone
Source: Nat Commun. 2022 Jun 17;13:3497. doi: 10.1038/s41467-022-31070-4 (PMC9206079; doi:10.1038/s41467-022-31070-4)
Supplement: Supplementary file 8 — AnalysisScripts [file 41467_2022_31070_MOESM8_ESM.zip › Step 3 ThunderStorm/temp_folder/analysis_thr-protocol.txt]

{
  "version": "ThunderSTORM (dev-2016-09-10-b1)",
  "imageInfo": {
    "title": "Double_noise.tif"
  },
  "cameraSettings": {
    "readoutNoise": 0.0,
    "offset": 0.0,
    "quantumEfficiency": 1.0,
    "isEmGain": false,
    "photons2ADU": 100.0,
    "pixelSize": 183.3,
    "gain": 100.0
  },
  "analysisFilter": {
    "name": "Wavelet filter (B-Spline)",
    "scale": 2.0,
    "order": 3
  },
  "analysisDetector": {
    "name": "Local maximum",
    "connectivity": 8,
    "threshold": "3250"
  },
  "analysisEstimator": {
    "name": "PSF: Integrated Gaussian",
    "fittingRadius": 3,
    "method": "Weighted Least squares",
    "initialSigma": 1.6,
    "fullImageFitting": false,
    "crowdedField": {
      "name": "Multi-emitter fitting analysis",
      "mfaEnabled": false,
      "nMax": 0,
      "pValue": 0.0,
      "keepSameIntensity": false,
      "intensityInRange": false
    }
  },
  "postProcessing": [],
  "is3d": false,
  "isSet3d": true
}
