# Supplementary material for: Asynchronous glutamate release is enhanced in low release efficacy synapses and dispersed across the active zone
Source: Nat Commun. 2022 Jun 17;13:3497. doi: 10.1038/s41467-022-31070-4 (PMC9206079; doi:10.1038/s41467-022-31070-4)
Supplement: Supplementary file 8 — AnalysisScripts [file 41467_2022_31070_MOESM8_ESM.zip › Step 3 ThunderStorm/ThunderSTORM1.ijm]

		
macro "ThunderSTORM1" {

	Dialog.create("ThunderSTORM1"); 
	Dialog.addMessage("Parameters for ThunderSTORM")

	Dialog.addNumber("Increment:", 250); //increment
	Dialog.addNumber("Delta:", 100); //delta
	Dialog.addNumber("Num. events to stop the search:", 1); 
	
	Dialog.show()

	increment = Dialog.getNumber(); //1
	delta = Dialog.getNumber(); //2
	n_e = Dialog.getNumber(); //3
	
    	path = getDirectory("image");

		
		thr_0=0;
		thr_current=10000;
	do 
		{
 		open(path + "Noise.tif");
		run("Camera setup", "readoutnoise=0.0 offset=0.0 quantumefficiency=1.0 isemgain=false photons2adu=100.0 pixelsize=183.3");
		run("Run analysis", "filter=[Wavelet filter (B-Spline)] scale=2.0 order=3 detector=[Local maximum] connectivity=8-neighbourhood threshold="+thr_current+" estimator=[PSF: Integrated Gaussian] sigma=1.6 fitradius=3 method=[Weighted Least squares] full_image_fitting=false mfaenabled=false renderer=[Averaged shifted histograms] magnification=10.0 colorize=false threed=false shifts=2 repaint=50");
		selectWindow("Averaged shifted histograms");
		close();
		selectWindow("Noise.tif");
		close();

		path_temp=path+"\\temp_folder\\analysis_thr.csv";
	    run("Export results", "floatprecision=3 filepath=["+path_temp+"] fileformat=[CSV (comma separated)] sigma=true intensity=true chi2=true offset=true saveprotocol=false x=true y=true bkgstd=true id=true uncertainty_xy=true frame=true");
		
		run("Table... ", "open=["+path_temp+"]");
		Table.rename("analysis_thr.csv", "Results");
		events=nResults;  

		thr_current=(thr_current-thr_0)/2;
		
		} while (events==0)

	    if (events>=1) 
	    	{
	    	thr_current=thr_current*2;
	    	
    		do 
				{
				
				thr_current=thr_current+increment;  

				open(path + "Noise.tif");
				run("Camera setup", "readoutnoise=0.0 offset=0.0 quantumefficiency=1.0 isemgain=false photons2adu=100.0 pixelsize=183.3");
				run("Run analysis", "filter=[Wavelet filter (B-Spline)] scale=2.0 order=3 detector=[Local maximum] connectivity=8-neighbourhood threshold="+thr_current+" estimator=[PSF: Integrated Gaussian] sigma=1.6 fitradius=3 method=[Weighted Least squares] full_image_fitting=false mfaenabled=false renderer=[Averaged shifted histograms] magnification=10.0 colorize=false threed=false shifts=2 repaint=50");
				selectWindow("Averaged shifted histograms");
				close();
				selectWindow("Noise.tif");
				close();
		        
			    run("Export results", "floatprecision=3 filepath=["+path_temp+"] fileformat=[CSV (comma separated)] sigma=true intensity=true chi2=true offset=true saveprotocol=false x=true y=true bkgstd=true id=true uncertainty_xy=true frame=true");
		
				run("Table... ", "open=["+path_temp+"]");
				Table.rename("analysis_thr.csv", "Results");
				events=nResults;  //	
				
				
				} while (events>n_e)  //do the routine until the number of events is one
			  	
	    	}	
	    	
        run("Close All");
		thr_all_events=thr_current+delta;

		open(path + "All_events.tif");
		run("Run analysis", "filter=[Wavelet filter (B-Spline)] scale=2.0 order=3 detector=[Local maximum] connectivity=8-neighbourhood threshold="+thr_all_events+" estimator=[PSF: Integrated Gaussian] sigma=1.6 fitradius=3 method=[Weighted Least squares] full_image_fitting=false mfaenabled=false renderer=[Averaged shifted histograms] magnification=10.0 colorize=false threed=false shifts=2 repaint=50");
		selectWindow("All_events.tif");
		close();
		
		path_export_TS_results=path+"TunderSTORM1_results.csv";
		
		path_export_TS_image=path+"TunderSTORM1_image.tif";
		run("Export results", "floatprecision=3 filepath=["+path_export_TS_results+"] fileformat=[CSV (comma separated)] sigma=true intensity=true chi2=true offset=true saveprotocol=false x=true y=true bkgstd=true id=true uncertainty_xy=true frame=true");
		selectWindow("Averaged shifted histograms");
		saveAs("Tiff", path_export_TS_image);
		close();
		selectWindow("Results"); 
        run("Close" );	
		
		run("Close All");
}
